# Supplementary material for: Collapse of Telomere Homeostasis in Hematopoietic Cells Caused by Heterozygous Mutations in Telomerase Genes
Source: PLoS Genet. 2012 May 17;8(5):e1002696. doi: 10.1371/journal.pgen.1002696 (PMC3355073; doi:10.1371/journal.pgen.1002696)
Supplement: Table S1 — Complete telomere length data sets from healthy individuals. Leukocyte median telomere length data (MTL, kb) were collected over an eight year period and analyzed on two occasions (first analysis after 391 samples and the present analysis after another 445 samples). For the first set of data, freshly isolated nucleated blood cells were used whereas for the second set, nucleated cells were frozen prior to flow FISH (see Online Supplementary Material on flow FISH method for details and Figure S1 for data set comparisons). No marked differences in the calculated telomere length between the two data sets were observed for lymphocytes or lymphocyte subsets (not shown). Although the granulocyte telomere length values were slightly lower and more narrowly distributed in the second data set, the overall results were pooled for the current analysis. (XLS) [file pgen.1002696.s005.xls]

## Sheet: Merged sets
age	gender	Lympho	Granulo	CD45RA pos /CD20 neg	CD45RA neg /CD20 neg	CD45RA pos /CD20 pos	CD45RA pos /CD57 pos
0	F	11.51	11.38	11.05	11.3593	11.02
0	M	10.8	11.22	10.59	10.4856	10.66
0	M	11.78	12.19	11.72	11.9565	11.84	13.4032
0	M	11.64	11.55	11.61	11.5138	10.95	14.2547
0	M	10.13	9.91	10.23	10.129	9.63	11.9757
0	F	11.94	12.25	11.97	11.9133	11.64	11.5326
0	F	12.63	13.79	12.56	12.6103	12.04	12.3263
0	F	10.83	10.93	10.83	10.494	10.84	15.2905
0	F	11.76	11.62	10.79	11.9211	10.9
0	M	10.82	10.57	10.21	10.3585	10.79
0	M	11.78	11.28	11.17	11.5822	11.11	11.6206
0	M	9.35975	8.76816	9.60928	9.03725	9.17015	8.45199
0	M	10.6355	9.92669	10.6355	10.7458	10.4083
0	F	11.662		11.4993	11.7567	11.3915
0	M	9.83949	9.18945	9.51105	10.1406	9.19629
0	M	13.4226	11.643	13.2808	13.4613	12.881
0	M	9.73988	8.69161	10.0207		10.0401
0	F	11.3256	10.1316	11.4577	11.2985	10.85
0	F	12.4032	11.1421	12.7619	11.8395	12.4398
0	M	11.4115	10.5787	11.3388	11.5262	10.7667
0	F	12.7712	11.2188	12.6466	12.8543	12.1756
0	F	10.3548	8.90935	10.2631	10.498	9.92506
0	F	10.6985	9.55224	9.94751	11.0147	10.4284
0	M	10.4028	8.83152	10.5829	10.3335	9.69392
0	F	10.2994	9.04235	10.2708	10.4994	9.61377
0	F	10.6011	9.63074	10.4076	10.6213	10.1658
0	M	10.2284	9.42201	9.90301	10.4831	9.98778
0	M	10.3288	9.31472	10.2957	10.0136	9.93404
0	M	11.1157	9.28969	11.1157	11.2098	10.4713
0	F	10.0953	8.43989	10.0225	10.3301	9.50945
0	F	11.3102	11.2543	10.7061	11.5482	10.8202
0	F	10.4923	9.51029	10.1649	10.8743	10.0421
0	M	11.9891		11.6781	12.1244	11.3528
0	M	8.39177	7.63009	8.9986		8.89531
0	M	13.5534	12.2244	13.5271	13.1586	13.4876
0	F	11.0055	9.80811	10.7979	11.207	10.9337
0	M	9.32812	8.29293	8.93117	9.71095	8.94553
0	F	10.0461	9.0904	9.52603	10.2708	10.018
0	M	11.0704	9.89983	10.5321	11.3665	10.7203
0	F	9.53648	8.23293	9.65997	9.56392	8.96017
0	M	11.9342	10.9587	12.0078	11.8273	11.8006
0	F	10.2201	9.04231	10.2893	10.249	9.71002
0	M	8.777	8.21995	8.60508	8.74984	8.75546
0	F	11.922	10.564	12.1506	11.0789	11.1644
0	F	11.0395	10.1949	10.6412	11.2042	10.8062
0	F	11.2371	10.5001	10.8887	11.363	11.2648
0	M	11.14	10.315	10.7497	11.6006	10.5134
0	M	11.0129	9.89988	10.4991	11.4682	10.4343
0	F	11.403	10.9535	10.808	11.584	11.4706
0	F	13.4273	12.1131	13.6576	13.6373	13.0073
0	F	13.2453	11.9414	13.4355	13.2995	12.7157
0	M	13.9133	12.6508	13.9823	14.1467	13.0761
0	M	11.3072	9.95687	10.8975	11.8665	10.6526
0	M	11.8437	10.7359	11.8709	11.9517	11.4524
0	M	12.2436	11.3111	12.6355	12.622	11.9462
0	F	12.3256	10.7632	12.3052	12.5602	11.8552
0	F	12.0026	10.924	12.097	12.2729	11.7733
0	F	12.1052	10.7651	12.3486	12.173	11.9026
0.5	F	10.7	10.65	10.77	10.6202	10.48
0.75	F	11.79	12.26	11.82	11.6856	11.55	12.333
1	F	9.39	9.48	9.51	8.86203	9.1	9.75944
1	M	9.03	9.04	9.16	8.70393	8.81	9.50782
1	M	7.81	8.59	7.79	7.54782	8.1	6.17692
1	F	11.7514		11.9241	11.4174	11.7186
1	M	9.36909		9.50314	8.75394	9.1386	8.62637
1	F	10.1391	8.8509	10.4576	9.88974	9.75123	9.90906
2	F	8.94	8.96	9.17	8.27723	8.58
2	F	9.77	9.91	9.84	10.3104	9.55	10.3027
2	M	9.18091	8.02112	9.50236	8.10477	9.04136
2	F	11.0496	10.6028	11.2344	10.7414	11.3732	10.2755
2	M	9.70031	8.39698	9.91655	8.86168	9.82874	8.27706
3	F	8.81	9.29	8.98	8.49336	9.23
3	M	7.83	8.76	7.46	8.14611	8.21
3	M	9.72	10.17	9.93	8.58289		9.85423
3	F	11.3521	10.1261	11.6553	10.6354	11.5171
3	M	10.912	9.9613	11.5714	7.96736	10.8829	11.0266
3	F	10.3093	9.19779	10.4596	9.96325	10.0989	8.87432
3	M	10.2542	9.7422	10.4589	9.72879	10.6618	9.2805
3	F	9.53078	9.27674	9.75594	8.9572	10.0243	8.42741
4	F	10.04	9.99	10.33	9.29811	10.12
4	F	8.79	8.76	8.95	8.40224	8.67
4	M	9.02	9.76	9.16	8.85342	10.07
4	M	9.83	10.92	10.2	9.43364	10.56
4	M	11.3	13.02	11.5	10.5769	11.03
4	M	10.86	12.35	10.86	10.373	11.55	11.0802
4	M	7.64881	7.63496	8.08235	6.78896	8.34086	7.38762
4	M	8.71679	8.39141	9.01271	7.40444	8.84249	7.50138
4	F	9.52699	8.62573	9.72725	8.8618	9.66287	8.34325
4	F	11.5078	11.0505	11.7937	10.9507	11.5078	10.8212
5	M	8.76	8.89	8.99	8.25514	8.93
5	M	8.45	8.59	8.89	8.03556	8.64
5	M	8.01	8.44	8.33	7.6593	8.32
5	M	10.06	10.63	10.14	9.41934	9.95
5	F	10.07	11.29	10.4	8.91093	10.61
5	M	9.46	9.77	9.92	8.37728	8.64	9.1974
5	M	9.74	10.38	10.25	8.359	9.47	9.05403
5	F	10.53	11.37	10.63	10.7866	10.65	10.7956
5	F	9.92	10.39	10.05	9.49568	9.84	9.89822
5	F	10.21	10.16	10.39	8.79917	10.52	10.0967
5	M	9.59	10.06	9.74	8.91408	9.7	8.52985
5	F	8.83253	8.32661	9.43944	7.3436	9.16498	7.98639
5	M	7.11597	6.15789	7.19808	5.40428	7.40363	6.07361
5	M	9.32795	9.3567	10.6527	7.05016	10.1478	8.93897
5	F	8.53253	8.14615	9.22791	7.77545	8.74907	8.69382
5	M	9.40004	9.22948	10.1854	7.8734	10.114	9.05407
6	F	7.75	8.25	8.23	6.96496	8.57
6	M	8.4	8.4	8.74	7.5696	8.88
6	M	8.41	8.74	8.67	8.11165	8.63
6	F	10.56	11.86	10.79	9.12435	10.85
6	M	9.1	10.48	9.48	8.47165	9.3	8.93755
6	M	7.88	8.16	8.12	6.82152	7.82	8.31998
6	M	9.42	10.72	9.67	8.72768	9.43	7.46504
6	M	9.62	9.94	9.93	8.92749	9.97	9.48864
6	M	11.1746	10.6616	11.4597	9.49163	10.975	10.6417
6	F	9.76798	8.88491	10.2273	8.86268	9.68919	8.53756
6	F	9.33146	9.52986	9.75743	8.36165	10.5212	8.69541
6	M	9.24705	8.59389	9.39853	8.82173	9.73346	8.42988
7	M	8.19	8.8	8.41	7.41719	8.48
7	F	9.69	11.11	10.05	9.15879	10.12
7	F	10.65	11.24	10.91	9.72734	10.38
7	M	8.97	9.99	9.05	8.69294	9.85	7.07271
7	M	8.56	8.44	8.79	7.77685		8.39418
7	F	11.1475	10.5529	11.5932	9.80405	12.0119	10.8028
7	M	9.32328	9.10296	9.86694	7.0735	9.92576	7.49412
7	M	8.64842	8.17062	8.996	7.99637	9.15531	7.50992
7	F	10.8004	9.7569	11.0989	10.0724	10.5324	9.50186
8	M	7.57	7.52	7.84	6.69637	7.2
8	F	9.22	10.25	9.79	8.21194	9.33	9.62541
8	F	8.23	8.37	8.48	7.30706	7.96	9.89361
8	F	8.83	9.23	9.24	7.70045	9.04	8.8452
8	M	10.6742	10.5159	10.9335	9.79547	11.5169	9.05056
8	F	10.8396	10.5405	11.4515	8.95382	11.4797	8.8912
8	M	9.39611	8.66346	9.86747	8.22935	9.60575	7.93227
8	F	9.19113	9.04719	9.44678	8.52867	9.54985	8.21432
9	M	8.5	9.02	8.47	8.68415	9.93
9	M	7.29	7.2	7.71	7.0671	7.36
9	F	8.53	9.15	8.96	7.57186	8.13	7.90255
9	M	8.61	8.05	8.84	7.92601	8.66	9.79934
9	F	9.49	9.27	10.31	8.21285		9.64804
9	M	9.53	9.86	9.96	8.22215	9.91	10.1268
9	M	8.87	8.97	9.24	7.96331	8.94	6.38055
9	M	8.51456	7.87405	8.96107	7.62154	8.4698	6.77716
9	F	7.85632	7.81258	8.39435	6.50208	8.56875	6.49723
9	F	10.115	9.73443	10.4674	9.16955	10.1437
9	M	9.0217	8.4837	9.27456	8.3236	9.3432	8.11912
10	F	7.38	6.93	7.71	6.21412	7.25
10	F	9.81	11.47	10.2	8.96584	9.99
10	M	10.42	11.88	10.88	9.03613	11.04	10.4372
10	F	8.21	8.79	8.56	7.20628	8.57	8.43665
10	M	7.75	9.38	8.05	7.15191	7.84	7.00198
10	M	11.3	12.86	11.83	10.3385	11.09	9.95934
10	M	8.5	9.18	8.77	7.51493	8.89	7.75909
10	M	9.26058	9.06381	9.70549	7.98263	9.287	8.51406
10	F	9.04826	8.06241	9.47513	8.1352	9.0479	7.99301
10	M	9.80055	8.85989	10.2482	9.31505	9.76993	9.44728
10	F	9.07178	8.72235	9.34814	8.23511	9.02804	7.53604
11	M	10.02	10.21	10.5	9.15092	10.13
11	F	8.47	8.87	9.07	7.71139	9.5	7.90276
11	M	7.56	8.75	8.14	6.25623	8.35	6.8596
11	F	9.41	9.66	9.74	8.32454	9.26	8.50942
11	F	10.29	11.74	10.63	9.54044	10.64	8.32479
11	M	7.44	7.25	7.86	6.42447	8.04	8.33951
11	F	8.15	9.45	8.7	6.79363	9.04	7.82451
11	M	8.80766	7.86181	8.91133	8.1865	9.20662	7.92391
11	F	8.42256		8.80186	7.24076	8.7168	5.96141
11	F	8.65825	8.20531	9.22954	7.10898	8.9869	7.76259
11	M	9.69473	8.70082	9.93961	8.72228	9.69473	8.59219
12	M	7.97	9.17	8.18	7.09099	8.56
12	M	8.99	10.18	9.42	8.21349	9.44
12	F	10.29	10.23	10.68	9.24574	10.22
12	F	9.12	9.86	9.47	8.00715	9.51	8.97626
12	F	7.93	8.13	8.2	6.8876	8.01	7.4057
12	F	7.45249	7.70487	8.91399	6.43937	8.87171	7.45684
12	M	9.02459	8.90599	9.47003	7.59965	9.26208	6.61404
12	M	8.33047	8.28561	8.77851	7.04669	8.83792	7.35976
12	F	8.70788	8.64373	9.11837	7.68119	9.00796	7.45967
13	F	9.25	9.4	9.74	8.17916	9.49
13	F	8.86	9.31	9.36	7.7174	8.72
13	M	9.33	10.35	9.8	8.08154	9.14
13	F	8.64	9.45	9.17	7.91415	8.76	7.54011
13	M	8.76	9.47	9.17	7.45907	9.3	8.33561
13	F	8.86	9.76	9.04	8.11925	9.12	7.91389
13	F	9.20816	7.85156	9.6153	8.66531	9.34401	9.52048
13	M	8.79287		9.7094	7.67065	9.66624	8.1765
13	F	8.20925	7.88004	8.80723	7.47408	9.13564	6.5195
13	M	10.0719	10.4102	10.3532	9.33116	10.7982	8.25588
14	F	8.11	8.99	8.46	7.48997	8.52
14	M	7.28	8.88	7.74	6.4067	7.93
14	F	10.53	11.18	11.19	9.416	10.85
14	M	11.34	14.34	11.86	10.1801	12.05
14	M	9.63	10.59	9.89	9.07371	10.31	10.2236
14	M	9.59	8.99436	10.0721	7.7602	9.96612	8.42132
14	F	8.63215	8.24718	9.10114	7.46304	9.33952	7.45017
14	M	8.01367	8.0156	8.41207	6.90236	8.59271	7.01043
14	F	8.76682	8.86583	9.22005	8.09372	9.42202	7.8657
15	M	8.02	9.1	8.33	7.27854	8.53
15	M	9.63	9.72	10.24	7.92677	9.28
15	F	7.96	8.55	8.74	6.61029	8.16
15	M	7.98	8.61	8.33	6.9431	8.13
15	F	8.47	9.4	9.15	6.53202	8.49
15	F	8.81	8.19	9.03	7.84542	8.47	10.5537
15	F	8.62	10.63	9.15	7.62853	9.19	8.23854
15	F	8.47	9.14	8.81	6.53827	9.47	5.66858
15	F	8.53	9.52	8.82	7.10955		9.08903
15	F	7.77245	7.66556	8.39883	6.84767	8.53403	6.74711
15	M	9.58144	8.62748	10.183	8.48112	9.44929	7.86923
15	F	9.04687	8.94695	9.47624	7.55828	9.6481	7.83227
15	M	8.91865	9.43463	9.39097	7.81677	9.27645	7.83602
16	M	8.53	8.87	8.8	7.57639	8.7
16	F	8.27	8.72	8.74	7.26515	8.51
16	F	8.56	9.16	8.98	6.78997	8.34
16	M	7.75	8.59	7.87	7.5333	8.4	9.06657
16	M	9.18	10.29	9.66	8.13601	9.98	7.97093
16	F	7.16	7.86	7.09	6.73758	7.98	6.44005
16	M	10	11.21	10.71	8.6494		8.14975
16	M	7.71111	7.36268	8.10497	6.95348	9.04401	6.73891
16	M	7.01048	7.20084	7.28308	6.30138	8.48302	6.13986
16	F	8.35088	7.98338	9.25492	7.11887	10.1891	6.71494
16	F	7.66941	8.42272	8.0108	6.69147	8.50083	7.33794
17	M	8.49	9.01	8.89	7.4401	8.63
17	F	7.68	8.04	8.42	6.75508	8.35
17	F	7.11	7.36	7.61	6.33366	7.54
17	M	7.19	8.15	7.46	6.74422	7.7	6.95173
17	F	8.4	8.86	8.62	6.80666	9.18	7.35559
17	F	8.56	9.74	9.01	7.1472		9.82787
17	M	8.35	9.79	8.68	7.52053		8.39189
17	F	7.11	8.1	7.96	5.85556		5.81743
17	M	7.15821	7.12709	7.74285	5.89424	7.53784	5.30247
17	F	7.68869		8.33792	6.13792	7.9196
17	F	9.33198	9.40477	10.089	7.91981	10.5549	8.32268
17	M	9.73797	9.66894	10.3601	8.43614	10.2885	8.8137
18	F	8.37	9.3	8.83	7.67714	9.36
18	M	8.01	8.98	8.53	7.13369	8.71
18	F	7.27	7.45	7.64	6.44677	8.02
18	M	7.18	7.69	7.74	6.36527	8.24	6.0539
18	F	9.5	10.8	10.11	7.70616		7.31458
18	F	8.71657	8.94907	9.11184	7.6148	9.8099	7.62129
18	F	6.4919	7.52829	7.64155	5.30136	7.88922	6.18298
18	M	8.71575	8.42424	9.32911	6.67175	8.70135	7.51169
18	M	8.42065	9.13156	9.2036	7.55021	9.59693	7.8912
19	M	7.45	8.75	7.93	6.59409	8.09
19	M	8.15	10.09	8.62	7.3727	9.3
19	F	7.28	7.12	7.52	6.37568	7.12	6.5961
19	F	10.31	10.5	10.56	8.75131		8.83828
19	F	7.21632	6.67321	6.97271	6.82655	7.89633
19	F	8.27793	7.81926	8.59733	7.55556	9.31932	3.94359
19	M	6.2848	6.60832	7.36732	5.30076	7.36744	6.11853
19	M	8.06968		8.73897	6.52388	8.7964
20	M	6.51	7.22	6.77	5.96967	7.39
20	M	8.18	10.06	8.56	6.72345	8.91	8.57949
20	F	8.63	9.13	9.57	7.10668	8.65
20	F	8.56	10.37	9.51	7.80804	10.31	7.61768
20	F	7.55	8.23	7.99	6.61624		10.5051
20	M	8.7	9.15	9.18	7.70077		8.36948
20	M	7.24959	7.6659	8.35077	6.21181	7.92003
20	M	7.97818	8.03496	8.61698	6.78567	8.83713
20	F	8.04638	8.56909	9.66422	6.2963	9.36117	7.78753
20	F	7.59652	9.06178	8.84832	6.57228	9.37473	7.3362
20	M	7.59656	8.39088	7.8513	7.25191	8.79507	7.01935
21	F	7.13	7.88	7.47	6.83018	7.6
21	F	7.53	7.88	8.29	6.82523	8.81
21	M	8.39	9.6	8.91	7.58995		6.71996
21	F	9.83138	9.16971	10.1702	9.15349	11.7434	9.02558
21	F	7.91015	7.5447	8.54222	7.08177	9.17557
21	M	7.45218	7.11738	8.09272	6.14124	8.65572	6.61953
21	M	9.42826	9.49237	9.87919	8.45704	9.95862	8.17339
22	F	8.09	9.76	8.85	7.25641	9.39
22	M	7.33	7.9	7.83	6.36634	7.84
22	M	7.74	9.51	7.3	7.81073	9.1
22	F	7.9	8.67	8.85	7.00459	8.55
22	F	8.29	9.65	9.05	7.25055
22	M	6.35979	6.10446	7.08377	5.26675	6.65808	5.09274
22	F	9.705	9.7535	11.1659	8.23663	11.4384	8.65079
22	M	8.07475	7.90353	8.28823	7.60554	8.65706	7.23672
22	F	9.04162	8.36348	9.57834	7.82675	9.42273	7.69659
23	M	7.56	7.64	8.24	6.34623	7.92
23	F	6.09	7.15	6.81	5.11352	6.78
23	F	7.07097	5.70058	7.28893	6.72852	7.98871	5.85893
23	M	6.71448		7.76081	6.07825		5.78461
23	F	9.77122	10.3271	10.5182	8.45142	11.305	8.73147
23	M	7.85765	7.54161	8.20231	7.06772	7.92952	7.00375
24	F	6.5447	9.49926	6.14179	6.1552	9.75906	4.55854
24	M	7.42755	7.90965	8.20579	6.30997	8.64491
24	F	6.75794	6.92215	7.07124	5.81811	9.61451	5.86719
24	M	8.67768	8.91237	9.85013	7.39486	9.65655	7.67616
25	M	8.18	10.4	8.9	7.38387	9.36
25	M	6.54	7.41	7.22	5.621	7.29
25	M	6.44147	7.29279	6.52952	5.76648	8.07015	5.85432
25	M	6.37074	7.37088	8.15551	5.77063	8.75589	6.34863
25	F	8.89263	9.3566	9.72458	8.15586	9.73832	9.45122
25	F	7.14665	8.58063	6.52901	6.86712	9.45529	4.95297
26	M	7.38	8.02	8.03	6.03088	7.49
26	F	6.64	8.11	6.38	7.00855	7.72	6.67313
26	M	7.00417		8.23998	5.63769	8.08207	5.18829
26	F	7.78454	7.45793	8.45248	6.1936	8.29669	7.28624
26	M	6.3241	6.9491	6.86834	5.34783	7.22181	6.01812
26	F	5.98958	7.73459	6.90603	5.25026	8.2295	4.51008
27	F	8.34	8.98	9	7.24148	9.04
27	M	6.73	7.28	7.23	6.35331	7.43
27	M	7.77	8.4	8.47	6.34858	8.25
27	M	7.21832	8.24942	7.54839	6.62706	9.68635
27	F	8.20146	8.41493	9.22716	7.00633	9.38257	6.97805
27	M	8.20026	8.5555	8.56443	7.68189	9.0327	7.51753
27	F	7.76235	8.44028	8.10758	7.22905	8.84356	7.07493
28	F	8.96	9.91	9.36	8.28289	9.31
28	F	8.26	9.59	8.17	7.67509	8.57
28	M	9.33	12.23	10.09	8.27883	11.05
28	F	8.67	8.39	9.27	7.93006	8.52
28	M	7.85	9.09	8.05	7.31251	7.96	7.03659
28	F	7.22	8.05	8.07	6.91106
28	M	5.3688	6.44331	7.24165	5.15429	7.86979
28	F	7.11381	7.0708	7.79949	5.59948	7.61387	6.33679
28	F	8.59711	8.26539	8.85806	7.33659	8.80007	7.27956
28	M	6.44834		6.97748	5.80164	7.97705	6.00543
29	M	6.5	7.01	7.02	5.36479	6.71
29	M	6.15	8.43	7.4	5.44517	7.94
29	F	8	8.72	8.78	6.40222	8.35
29	F	5.94606	6.82428	6.86636	4.95521	7.16359	5.1919
29	M	6.58703	8.50186	5.86191	6.36442	10.3345	4.29227
29	M	8.95235	9.87002	10.2563	8.2077	10.782	6.99578
29	F	7.94228		8.90995	6.63286	8.66048
29	M	8.22771		9.01972	7.11584	8.5062	6.37167
30	M	7.42	8.16	7.73	6.33536	7.82
30	F	7.60038	7.65848	8.26439	6.65609	9.19544
30	M	5.91626	6.68737	6.54113	4.74631	6.53448	4.7468
30	F	7.70185	8.46412	8.81306	7.11541	9.61405
30	M	6.76148	7.56914	6.87584	6.4041	8.06231
31	F	6.94	7.78	7.39	6.65667	7.88
31	M	6.02	7.15	6.31	5.03343	6.64	6.69808
31	F	7.15214	7.37095	7.79504	6.11294	7.71212	6.73961
31	F	8.44143	8.35997	9.11885	7.22203	8.94939	9.32693
31	M	8.30477	9.02815	8.69641	7.4166	9.96814	6.78678
31	M	8.99189	8.96907	9.72489	7.97709	9.80014	6.66886
32	F	7.81	9.19	8.42	7.17335	8.73
32	F	7.18	8.39	7.85	6.66184	7.66
32	F	6.81	8.1	7.49	5.2199	7.15
32	F	7.84285	6.96101	8.83283	6.76004	8.35325	6.90727
32	M	7.05649	8.05688	8.11618	5.94649	8.71311	6.04701
32	F	7.03101	7.84735	7.53675	5.97094	8.16185	4.44719
32	M	8.1685	8.66237	8.9868	7.28	9.33201	7.36648
33	M	7.65	8.36	7.98	6.47719	7.84
33	F	8.19	9.17	9.01	7.1397	8.75	8.51106
33	F	5.6117	6.2056	7.15514	5.03783	7.40166	5.13186
33	F	5.84658	6.4245	6.9468	5.53694	8.72995
33	F	7.0321	7.37876	7.94741	5.55499	7.9197
33	M	7.11731	7.28856	7.51465	6.0481	7.56235	6.07308
33	M	6.95836		7.69762	5.80116	7.69739	5.96695
34	M	5.85	8.02	6.71	5.2136	7.96	4.55156
34	M	7.31579	8.34359	7.62671	6.74798	8.891	7.37274
34	M	6.80393	7.24178	7.73705	5.64858	8.64181	4.44771
34	F	8.14814	9.58756	9.68724	7.38208	11.6264	7.09465
34	F	6.46484	7.38609	7.45956	5.89373	8.25683	4.44857
35	F	6.26	7.81	6.97	5.58933	7	6.57122
35	M	7.55	7.92	8.13	5.49593	7.79	4.1661
35	F	7.16878	7.48489	8.53891	6.15977	8.49401	5.91057
35	F	7.17798	6.77231	8.30666	6.22999	8.18635	6.9789
35	M	5.77243	6.43427	6.80018	4.68821	6.88458	5.33513
35	M	8.22986	8.86275	9.55244	7.18798	8.983	7.45376
36	F	7.44	7.99	8.19	6.58334	8.06
36	F	6.33	7.62	6.94	5.2192	7.19
36	F	7.94	10.13	8.43	7.1725	8.97
36	M	7.67	10.6	8.32	6.39019	10.1
36	F	8.72	10.01	8.74	9.03284		8.78606
36	F	6.78071	8.16356	7.49302	6.15366	9.63831	6.16119
36	M	8.4234		9.64981	7.29861	8.97215
36	M	6.86368	7.69988	7.09232	6.48488	8.12595	6.31687
36	F	10.7296		11.9567	9.81683
37	M	7.73	9.43	8.54	6.50524	8.97
37	M	6.63	8.16	6.72	6.36771	8.06
37	M	5.83	7.41	5.92	5.0058	6.75
37	F	8.17	10.52	9.6	6.79422	9.97
37	M	4.55994	6.55542	4.31221	4.57456	6.44613	3.9515
37	F	8.11347		9.88457	7.19922	10.8612	5.21954
37	F	7.72416	8.95417	8.96305	6.37773	9.25061	5.43615
37	M	8.10596		9.28352	6.90751	9.13307	5.3701
38	F	7.42	8.1	8.05	6.10929	7.69	7.41702
38	M	6.5	9.06	6.55	5.93197	8.69	5.93946
38	F	8.1	8.53	9.29	6.89065	8.38	8.31644
38	F	7.19933	7.29316	8.04223	6.2224	8.08326	7.12788
38	F	5.33482	6.97295	5.97992	4.66796	6.97295	5.12495
38	M	7.00963		7.91257	6.5366		5.66648
38	M	5.94361	6.50769	6.72789	4.89772	6.769	5.49342
39	M	8.1	9.01	8.22	7.59286	8.42
39	M	5.08	7.57	5.71	4.11303	6.7
39	F	7.93	8.21	8.93	6.34918	8.11
39	F	6.95	7.59	7.74	5.83302	8.41	6.33576
39	F	6.17797	7.23911	7.29649	5.04562	7.18177	6.10984
39	F	7.00036	8.60684	7.10078	6.58439	8.39176	6.49778
39	M	7.45719	7.45635	8.12935	6.49815	8.5455	6.74191
39	M	8.73342	10.0059	8.66341	8.28415	10.0294	6.12019
40	F	4.91	5.65	5.6	4.54601	5.62
40	M	6.96	8.23	7.85	6.21314	7.47
40	M	6.80765	6.95804	7.98261	5.84377	8.11754	6.20719
40	M	6.67634	7.48199	8.329	6.5555	8.12727
40	F	6.98438	7.24014	7.70835	5.88415	8.13431	5.99863
40	F	8.05855	8.70463	8.21706	7.48422	9.09299	6.52514
41	F	7.98	8.53	8.46	6.62436	8.61
41	M	6.15	9.35	7.04	5.55881	7.98
41	F	5.93308	7.37638	6.80477	5.58431	9.32563	4.76869
41	M	6.21075	7.62224	7.54198	5.32337	7.69514	5.724
41	F	6.56552	7.13962	7.71906	5.40378	7.66896	6.61143
41	M	8.53622	9.09374	9.36046	7.7901	9.56978	7.89972
42	F	5.61	6.57	6.34	4.77303	11.09
42	F	5.3	7.36	5.71	5.29154	7.54
42	F	6.12	7.56	6.67	5.47006	7.29	6.62456
42	M	4.60499	5.77413	5.02368	3.89037	5.90424
42	F	5.54553	7.03464	6.79912	4.83296	8.55037	5.20218
42	M	7.98424	9.25608	8.35825	7.46102	9.47966	7.76112
42	F	8.44017	10.1659	9.45602	8.0002	10.2932	7.59056
43	F	5.1	6.38	5.97	4.9349	7.57
43	F	5.34	6.86	6.28	5.01669	6.82
43	F	6.99	9	7.37	6.28195	8.57
43	M	7.84	9.99	7.17	7.67608	8.66
43	F	5.99	8.17	6.2	5.5101	7.49
43	M	5.4	7.38	6.18	4.70112	7.29	3.96213
43	F	5.75	7.23	6.47	5.18894	7.11	5.50386
43	F	6.40287	7.00103	6.17171	6.07628	7.36792	4.03722
43	M	6.89304	7.06375	7.63823	5.74581	7.93188	6.39837
43	M	4.88236	5.31443	5.49283	4.09372	6.20668	3.79044
43	F	9.00835		9.84834	7.37242	9.98322	7.52277
44	F	8.91	10.27	9.58	8.02848	9.49
44	F	6.68	7.33	7.36	5.488	7.01
44	F	7.17	9.09	7.55	6.25995	8.2
44	M	8.53	10.23	9.63	7.3951	9.24
44	M	5.88447	6.52776	6.18558	5.59707	7.00668	5.37754
44	F	8.27817	8.31093	9.13599	7.24023	9.2728	7.41867
44	F	7.45554	8.17203	7.98921	6.68277	8.46614	6.18719
44	M	6.69476		8.0112	5.99458	8.80135	6.56252
45	M	6.39	7.25	7.45	5.79593	8.23
45	F	5.71	6.93	5.87	4.92313	7.02
45	M	5.25	6.75	6.14	4.55936	6.54	6.5348
45	M	8.04	10.07	8.73	7.09589		6.16675
45	M	5.98	6.46	6.03	5.49255		5.24279
45	F	7.09	7.86	7.72	6.52458		5.04419
45	M	6.03828	6.91063	6.88337	5.34313	7.53082	4.97203
45	F	6.17618	7.05972	6.65224	5.30529	7.76793	4.98266
45	F	5.76899	6.73291	6.17705	5.04852	7.19925	5.21472
45	M	6.82291	8.05906	7.0415	6.26997	8.33583	4.39668
45	M	6.76833	8.18337	7.22585	6.15813	8.12071	5.8455
46	M	5.5	6.67	6.3	5.24603	7.07
46	F	7.3	8.06	8.36	6.12277	7.09
46	M	5.49	7.85	6.7	4.91586		4.01361
46	F	6.89	9.67	8.68	5.93817		5.74261
46	M	6.53	7.86	7.45	5.73566		5.97801
46	M	4.98714	6.71841	5.82251	4.51515	6.65803	4.36149
46	M	4.77253	6.3122	5.94424	4.34284	6.81865	4.4247
46	F	7.18	7.15015	8.90644	6.4546	8.55772	6.22564
46	F	6.70782	7.77914	7.44914	6.33339	8.0923	6.31289
47	F	7.3	7.83	7.77	6.03618	7.38
47	M	5.5	7.07	6.01	5.02564	6.78	6.0791
47	F	6.43611	7.14822	7.13458	5.61406	7.50427	5.24353
47	F	5.90212	7.10258	7.02742	5.16934	7.78797	4.62173
47	M	5.48648	7.48999	6.92707	5.00708	7.80959	4.32114
48	M	6.3	7.7	7.2	5.99636	7.92
48	M	6.98	8.19	7.31	6.26272	8.13	7.07831
48	F	5.82	8.9	8.81	4.84173	8.48	9.5569
48	M	6.05535	6.19119	6.40348	4.8441	7.0543	5.65312
48	M	5.57873	5.71586	6.5032	4.57859	6.95993	5.67964
48	F	8.27124	8.55755	8.91351	6.39088	8.82237	8.0865
48	F	6.59136	7.29032	7.46822	6.13924	7.96168
49	M	5.05	6.83	5.24	4.69775	6.48
49	M	6.77	8.23	7.42	5.82927	7.46
49	M	8.12	9.11	8.39	7.0332	8.57
49	F	5.19	7.45	6.06	4.45453	6.98	4.89211
49	M	6.10824	7.20332	6.27978	5.63297	7.56539	4.92397
49	F	5.30872	7.20107	5.87961	5.02339	8.39947	4.63403
49	F	8.26026	8.86857	8.85169	7.54946	10.0777	8.22742
49	M	6.97256		8.34256	5.91069	8.12574	6.49849
50	F	6.88	7.96	7.5	5.97955	7.72
50	M	5.94	7.76	6.4	5.50234	9.05
50	F	6.23	7.95	6.61	5.48849	7.5
50	M	5.81	6.79	6.32	5.06057	6.95
50	F	6.32	7.51	6.82	5.60135		6.02703
50	M	6.83	7.13	7.51	4.85572		5.23228
50	M	4.04317	6.36887	3.36249	4.36838	6.91679	3.01831
50	F	5.56676	7.56063	6.93838	5.1787	7.81488
50	M	5.72765	7.3637	6.9544	5.23088	8.01308	4.1803
50	F	6.96789	8.13422	7.3968	6.12512	8.51799	4.84602
51	M	5.26	6.81	4.66	5.57977	7.2
51	M	6.75	9.64	7.55	6.38478	8.89	4.73853
51	M	5.18357	6.28042	5.97774	4.73833	6.8533	4.36395
51	F	6.55309	7.93964	7.14166	6.23109	8.47836	4.53179
51	M	7.33227	8.99748	7.52821	6.87048	8.82949	6.28025
51	F	6.41041	7.79549	6.89661	5.85043	8.01631	4.58849
52	F	6.7	8.49	7.65	5.29346	8.1	7.09977
52	M	6.62	8.09	7.25	5.11068		4.38601
52	F	6.97	8.32	8.03	5.61385		5.99841
52	F	6.61	8.59	7.66	5.89801		7.37152
52	M	6.54141	7.10078	7.37323	5.58058	7.31629
52	M	4.74751	5.73818	5.63504	4.17085	6.80301	4.13347
52	F	5.61366	7.20215	6.09183	4.96567	7.7263	3.72223
52	F	7.78654	8.04377	8.15973	7.45558	8.23345	6.60293
53	M	5.86	8.23	6.05	6.02184	7.81
53	F	6.43	8.06	7.36	5.5004	7.76	5.13218
53	M	6.1	9.36	7.07	5.82918		4.33388
53	M	5.55	6.6	6.24	4.81702		4.82301
53	M	5.27738	6.08411	5.69416	4.60274	5.89894
53	F	4.71941	6.08012	5.35992	4.32813	6.19657
53	F	5.8299	6.57575	5.90041	5.03177	6.74889	4.38263
53	M
54	M	5.82	7.73	6.35	5.5697	7.43
54	F	5.54	7.42	5.95	4.71709	7.17	6.20794
54	M	5.83	8.62	6.53	5.58393	8.41	6.73711
54	M	9.09	10.63	10.28	8.22075		4.65781
54	F	6.84222	7.79826	7.18591	5.9171	7.7539	5.95133
54	M	4.78848	6.38903	4.13483	4.6551	7.33605	3.49178
54	F	6.26534		7.51451	5.05136	7.31221	6.40518
54	M	6.31377	7.91678	6.26415	6.12519	8.69266	5.18756
55	F	6.22	7.4	7.17	5.31452	7.46
55	M	6.63	9.37	7.03	6.43027	8.75	7.24159
55	F	6.84	9.01	7.96	5.21669		6.18469
55	M	4.87	9	5.34	4.88201		4.33864
55	M	5.73519	6.53379	6.2096	5.306		5.25013
55	F	5.28916	6.16823	5.82176	4.60984	6.54098
55	F	6.42204	7.98451	6.53672	6.00629	10.2707	5.5758
55	M	4.7283	5.66402	5.57116	4.08545	6.114	4.71882
56	F	6.08	7.48	6.36	5.21515	8.05
56	M	6.48	7.71	6.66	6.25727	7.64	6.6645
56	M	6.12	7.17	6.19	5.73634	7.09	5.42053
56	F	6.36	7.15	7.09	5.26534		5.43449
56	M	5.39	6.42	4.89	4.9565		7.29027
56	F	5.76653	6.7789	6.65776	4.98175	7.1792	5.72974
56	M	6.38663	6.93004	7.23068	5.56224	7.46888	5.5387
56	M	6.78968	7.53091	7.00788	6.36796	8.04753	6.68906
56	F	6.14749	6.60738	6.71473	5.35031	7.20521	5.05449
57	M	6.86	10.85	6.29	7.06861	9.23
57	M	7.37	9.09	7.63	6.72817	9.28
57	F	4.89	8.94	6.35	4.18737	8.42
57	F	7.01	8.03	7.51	5.68474	7.83	4.76361
57	F	6.58257	7.22232	7.67451	5.52971	7.79146	5.9982
57	F	5.00055	6.08393	5.74289	4.50535	7.1298	4.37161
57	M	5.3327		6.42695	4.91717		5.50344
57	M	6.72971	7.69401	7.43319	6.29685	7.52727	5.88133
58	M	4.96	7.72	4.55	5.07565	7.11
58	M	6.86	7.53	6.99	6.72814	8.56
58	F	6.45	7.68	7.54	5.19728	7.37	5.93842
58	M	6.24679	7.6156	6.82694	5.82765		4.97146
58	M	4.43089	7.08139	4.00467	4.64409		3.65076
58	F	7.40361	8.17473	7.81044	6.85686	9.11321	6.75228
58	F	6.61268	7.51309	7.35838	5.92325	8.27289	4.99114
59	M	6.06	7.27	6.37	5.8016	7.01
59	F	5.86	7.34	6.55	5.76526	7.92
59	F	6.24	8.43	6.51	5.69751	9.35
59	M	5.83	7.91	6.2	5.09949	7.37
59	F	6.07	7.57	6.64	4.80922	7.3	5.63597
59	M	5.09	7.02	5.57	4.64727		4.87338
59	F	5.89	7.84	6.2	5.25826		5.99248
59	F	6.25021	6.66271	6.77383	5.26666	7.02755	4.85647
59	F	7.88679	8.68844	8.37477	5.96371	8.9595	4.04883
59	M	6.58557	7.29831	7.43611	5.27716	7.22508	5.40279
59	M	5.05892	6.7203	5.56408	4.64285	7.18395	5.08373
60	M	6.66	8.56	6.81	6.64085	7
60	M	5.33	7.26	6.16	5.00024	4.51
60	M	5.67	7.16	5.7	5.1102	7.06
60	F	6.14	7.96	6.49	5.35021	8.45	5.88876
60	M	5.70057	6.04029	5.99588	4.90309	7.00002	5.54971
60	F	5.10898	7.15792	6.4787	4.82964	7.9825	4.70997
60	F	5.70124	6.54044	6.27407	5.02196	7.36644	5.09124
60	M	5.74162	6.68287	5.91374	4.74574	6.78193	4.92124
61	M	5.93	8.18	5.95	5.49224	6.85
61	F	5.39	6.52	5.77	4.41448	5.9	5.43009
61	M	7.79	10.01	7.64	7.24328	9.04	6.85859
61	F	8.34	9.83	9.1	6.98382		8.55589
61	M	5.50301	6.91595	6.33656	5.29041	7.85247	5.35408
61	M	4.45886	5.60824	4.2933	4.20826	5.96754	3.24632
61	F	6.20773		7.04122	5.03793	7.39207	4.67962
61	F	5.65774	6.35307	6.18402	5.14549	7.14248	4.75759
62	M	6.88	7.74	7.47	6.19399	6.82
62	M	4.48	7.75	4.81	4.52193	6.71	4.56022
62	M	4.82135	7.80997	4.42623	5.0894	7.31693	4.03915
62	M	6.07305	7.53507	6.4515	5.56211	8.14441	5.94338
62	F	6.12243	8.5037	7.71584	5.18685	8.79524	4.22418
62	F	6.33991	6.95475	6.69288	5.23467	7.22312	4.39297
63	M	5.56	6.3	5.82	4.62805	6.68
63	M	6.27	8.09	6.78	6.25018	8.12
63	M	6.74	9.33	7.26	5.88765		5.4375
63	M	5.5128	6.19429	5.81767	4.9904	6.81789	4.98181
63	F	5.76897	6.97065	6.34126	4.79553	7.47177	4.10848
63	M	5.14692	6.24126	5.27144	4.69297	6.6491	4.51577
63	F	6.14366	7.88611	6.38881	5.89956	8.19347	5.85396
64	M	4.88	6.57	4.77	4.6571	6.47
64	F	6.4	7.17	7.01	5.63532	7.16
64	F	5.93	8.65	6.2	5.02739	7.78
64	F	6.87	8.98	7.36	5.7229	8.53
64	F	8.26	9.74	9.73	7.03506	9.37	7.60483
64	M	7.29	8.51	7.74	6.26056	8.53	7.00906
64	F	5.89079	7.14002	6.7343	5.4365	7.36759
64	M	4.87006	5.54963	5.26624	4.17668	6.01661	4.17104
64	F	4.83086	6.83259	5.56068	4.42455	7.02057	4.7969
64	M	5.78934	7.10357	5.4498	5.47891	7.72391	4.47271
65	F	6.4	7.8	6.42	5.77482	7.82
65	F	5.8	8.36	6.35	5.08734	7.67	5.35638
65	M	4.84	6.55	5.44	3.80304		3.5294
65	M	5.87549	7.46879	6.33058	5.19265	7.34082	5.76943
65	F	4.19957	6.02174	4.19934	3.95763	6.1498	3.49693
65	M	5.7761	7.93459	6.24492	5.04529	8.07835	4.7669
65	F	6.38889	7.87269	7.57562	5.52738	8.15274	6.21443
66	M	4.45	7.12	4.01	4.78744	7.08
66	M	6.47	8.3	6.84	5.62457	6.68	6.46085
66	M	5.94066	7.68052	5.51134	5.74784	8.01239	4.70383
66	M	6.66201	6.98525	7.05569	5.90296	7.26642	5.69906
66	F	6.72676	8.90546	7.59075	6.50244	9.51702
67	M	5.35	7.46	5.99	5.01381		3.91231
67	M	4.63	6.62	4.99	4.49515		4.03138
67	M	3.85549	6.06273	3.66925	3.89862		3.12777
67	M	4.75504	5.89215	5.49492	4.23431	5.92688	4.22557
67	F	4.94409	6.59179	5.81131	4.00451	7.38665
67	F	5.65169	7.12296	5.55356	5.56592	7.35091	5.14619
67	F	7.09284	8.25623	6.4828	6.8799	8.22768	5.09356
68	M	4.62	7.6	4.74	4.26603	6.45	4.1921
68	F	6.65	7.07	6.82	5.81764	6.87	4.72284
68	F	4.57	6.69	4.57	4.02961	6.37	4.97845
68	F	5.65	6.25	5.89	5.17733	5.98	5.16668
68	F	4.79755	5.28734	5.17181	4.03441	5.68942	4.2139
68	M	5.93064	9.17272	6.40689	5.45522	9.11241	4.65456
68	F	5.80923	6.79443	6.38839	5.41814	8.24331	5.79209
68	M	4.74739	5.66094	4.99312	4.41372	6.57728	4.21429
69	M	5.49	8.36	5.52	4.96711	6.88
69	F	6.97	7.77	7.55	6.00866	7.91	6.12851
69	M	6.14	8.44	5.72	5.98121	8.58	4.81621
69	M	5.79	8.04	6.25	5.68829		5.14005
69	F	6.10866	5.88998	6.09408	5.74418	6.82304	4.95876
69	F	4.86576	6.07381	5.19936	4.4997	6.86909	4.38526
69	M	4.1474	6.12321	3.6048	4.10225	7.14967	3.12119
69	M	4.21899	7.02342	4.18928	3.93481	6.34322	3.59545
70	F	6.29	7.01	6.55	6.02147	7.7
70	F	5.87	7.41	6.33	4.7485	7.25
70	F	4.94	6.61	5.2	4.58052	6.67	5.04978
70	F	6.95	9.78	8.15	6.75792		4.23751
70	F	5.09212	5.77302	5.23084	4.38202	6.29746	4.60007
70	M	5.28923	6.40058	5.31602	4.88751	6.47431	3.71462
70	M	5.16441	5.81492	5.55082	4.48976	6.28627	4.79422
70	F	5.56123	7.02614	5.82256	4.83038	7.41372	4.87181
71	F	7.45	8.79	7.93	6.27497	7.95
71	F	5.53	7.27	5.72	4.91543	6.97
71	M	5.4	6.83	5.46	4.979	6.84	5.38001
71	M	5.78	7.25	6.21	4.28595		4.62786
71	M	5.47	8.09	5.9	5.22633		4.8421
71	F	5.57242	6.67019	6.32345	4.59632	6.95432	5.16966
71	M	5.5543	6.68441	6.25469	4.79472	6.77054	4.77494
71	M	4.21272	5.64422	3.78966	3.85508	6.24629	2.79217
71	F	6.07667	6.91951	6.35535	5.85916	7.57884	5.65213
72	M	4.85	7.16	4.02	5.22921	7.19
72	M	6.81	8.12	7.55	5.81339	7.67
72	M	5.56	8.16	6.06	5.1056		6.06909
72	M	5.95706	7.04825	6.43138	5.21485	7.53739	3.61025
72	F	5.3258	6.47433	5.67033	4.53621	7.5073	4.55956
72	M	5.79519	7.08393	5.81015	5.69111	7.55315	5.51118
72	F	7.6447	8.03908	8.13752	6.85619	8.88387	6.19473
73	F	5.7	8.02	5.84	5.65678	7.88
73	F	5.81	7.97	6.55	5.4421	7.34	6.8583
73	M	5.93	8.24	6.48	5.16751	8.21	4.90986
73	M	3.70973	5.00166	3.54492	3.69603	6.18249	3.36637
73	F	6.35479	6.82967	6.76307	5.87883	7.08524	5.74809
73	M	4.61165	5.98138	4.44919	4.62651	7.46042	4.18427
73	F	5.83825	7.21328	5.83835	5.58947	7.78437	5.53631
74	F	4.75	7.58	5.92	5.22003	4.48
74	M	4.43	6.68	4.87	4.33757	6.77
74	F	4.97	7.61	5.68	4.78456		3.78099
74	M	5.08988	6.55017	3.94101	5.34506	6.93161	3.76296
74	M	4.19948	6.24732	5.09932	3.84726	6.93843	4.34896
74	F	4.53299	6.32714	4.47767	4.39743	6.97777	3.96902
74	F	4.75049	6.21781	5.44319	3.79815	6.86132	4.67317
75	F	5.33	7.2	5.73	4.45683	7.48
75	F	5.13	7.34	5.96	4.86284	7.17	4.7137
75	F	6.44	8.99	7.19	5.97501		6.80391
75	F	4.17414	5.78551	3.72501	4.06846	6.97488
75	M	4.38019	6.3437	4.36558	4.10749	6.3355	3.97896
75	M	3.48685	6.18635	3.1213	3.65557	6.80499	2.72851
75	F	6.50073	8.10568	6.33245	6.14317	8.08567	5.45412
76	F	5.17	7.3	4.97	5.31624	6.58	5.41492
76	F	6.93	7.76	7.27	5.69176	6.91	3.58944
76	M	4.87	6.54	4.87	4.5726		3.8704
76	M	4.3883	5.99386	4.59383	4.29995	6.02331	3.65683
76	F	6.14448	6.26761	6.4319	5.30951	7.14331	5.06012
76	M	5.07904	7.09673	5.66512	4.77836	8.41427	4.71081
76	F	5.74917	5.82065	5.6072	5.23789	6.40937	4.36643
77	F	6.08	7.3	6.46	5.67275	7.81
77	F	5.99	7.29	6.32	5.63182	7.85
77	F	6.85	8.66	7.12	6.36538		4.98634
77	M	4.32	5.62	4.17	3.7298		3.26196
77	M	5.53	6.72	5.5	5.24229		4.6493
77	M	4.05001	6.30424	3.89753	4.03597	7.51522	3.22619
77	F	5.30298	6.40837	5.35551	5.03981	7.06627	4.3638
77	F	4.75847	6.54858	4.98246	4.44523	8.46721	3.54538
77	M	5.46965	7.03702	5.84648	5.03423	7.79807	5.51776
78	M	4.34	7.31	4.51	4.24908	6.46	4.09148
78	M	4.71	6.04	4.41	4.66931		3.90355
78	F	6.29	7.56	6.23	5.56905	7.17	6.40065
78	M	5.86	6.89	6.87	5.18287	6.62	5.78039
78	M	5.63	7.63	5.77	5.31789		5.42701
78	M	4.30916	5.17879	4.33664	3.72452	5.65482	3.20032
78	M	4.29536	4.88834	5.34943	3.8869	5.82382	3.83014
78	F	5.54353	7.46189	5.57371	5.12061	7.36363	4.86669
78	F	5.57478	6.30244	6.0685	4.51796	6.75548	3.91188
79	M	5.14	7.19	4.97	5.21351	8
79	F	5.02	6.89	5.04	4.55234	7.13
79	F	5.25	7.74	5.81	4.10756	7.65	5.25382
79	M	4.36	7.9	4.75	4.53691		3.68318
79	M	4.26	5.71	4.42	3.83344		3.95532
79	F	3.99	6.99	4.44	4.43887		2.92873
79	F	6.55963	7.48002	7.20232	5.65338	8.83818	7.36046
79	F	4.68653	5.97169	4.63052	4.48887	6.62159	3.46254
79	M	4.88831	7.44669	4.72742	4.50323	7.6097	2.95536
79	M	5.00858	6.68002	5.69686	4.65614	6.84941	4.86637
79	M	6.06282	7.30479	6.36543	5.58686	8.10534	4.99951
80	F	4.48	7.9	4.83	4.49846	6.53	5.31738
80	F	5.88	7.28	5.87	5.12912	6.83	5.02168
80	M	5.4	8	5.67	4.80241		6.1922
80	F	6.31	7.23	6.41	5.81194		7.04292
80	M	4.86457	6.57391	5.60113	4.28056	6.28134
80	M	3.71574	5.66423	3.57976	3.82164	6.05696	3.4212
80	F	6.23888	7.04759	7.063	5.24478	7.57848	6.3868
80	M	4.17896	5.62712	4.25945	3.71311	5.77032	3.69898
81	F	4.53	6.01	4.35	4.76025	6.45
81	M	5.26	7.21	5.94	4.14267	6.48
81	F	5.1	7.07	5.09	4.55574	7.47
81	M	5.16536	6.51198	5.03811	4.48873	6.93413	4.1137
81	F	4.47217	5.69424	4.49994	4.15952	6.59544
81	F	5.64918	6.38935	6.26849	4.8335	7.03885	4.73245
81	M	3.75936	5.09702	3.47374	3.81976	5.73832	3.07798
82	M	5.72	8.11	5.87	5.21384	7.26
82	M	5.64	6.76	5.62	5.396		5.53832
82	M	5.13	6.11	5.63	4.20824	5.78	5.72263
82	F	5.8	7.31	6.13	5.32371	7.01	5.24185
82	M	5.94	6.99	6.62	4.80575		3.75544
82	M	4.65481	5.56596	3.78649	4.91113	7.00276	3.45891
82	F	4.3732	6.096	4.14125	4.21419	6.04296	3.55066
82	F	6.02236	6.86472	6.02236	5.85658	7.40451	5.7034
82	M	5.68094	6.45235	5.7029	5.22082	7.30549	5.16648
83	F	5.12	7.23	5.37	4.32988	7.54
83	M	5.08	8	4.9	4.87312	7.21	4.41304
83	M	5.61	7.44	6.14	4.81178	7.21	5.56236
83	F	6.13	7.78	7.49	5.15251		4.43076
83	F	6.72897	7.38374	7.17414	6.04831	7.93358
83	M	6.12081	6.49501	6.36137	5.62634	6.88926	4.89773
83	F	5.89311		6.62488	4.73837	7.08077
83	M	5.95256	6.20068	6.81336	5.28145	6.74765	4.90217
84	F	5.76	7.77	6.03	5.0365	7.43	5.656
84	F	4.96239	5.82451	6.0771	4.24584	7.5636	4.19599
84	M	4.0835	4.73457	4.15105	3.79926	5.16974	3.46447
84	M	4.59135	6.47764	3.9019	4.57665	8.00541	3.34344
84	M	3.59759	6.13611	3.03244	4.25961	6.2784	2.86449
85	M	4.57	7.13	3.86	5.00131	7.14
85	F	5.48	7.06	5.45	4.23217	6.4	3.71244
85	F	5.97	7.98	6.48	5.60192		4.08626
85	F	5.35876	5.35889	5.38866	4.85232	6.6835
85	F	3.57724	3.80082	3.40956	3.52133	6.41395	3.00979
85	M	5.89511	6.94965	5.88022	5.75473	7.35028	5.51008
85	M	4.85956	6.63302	5.41813	4.39874	7.1078	4.26161
86	M	5.59	8.52	6.71	5.06677	8.16
86	M	6.32	8.07	6.25	5.70966	7.06	4.92312
86	M	5.2	6.62	4.97	4.82568	6.49	4.93543
86	M	4.86	6.79	4.98	5.1084		4.02853
86	F	4.9	5.06	4.9	3.77701		3.75182
86	F	5.00413	6.46309	5.03331	4.68322	6.94451	4.1974
86	M	4.14371	6.63313	3.85136	4.35283		3.56784
86	F	7.61942	8.1001	7.7361	7.29891	8.68966	7.01077
86	M	7.15554	9.08722	7.45472	7.00591	9.48163	7.18741
86	M	6.63255	7.7702	6.88713	5.88941	7.79936	4.79046
87	F	4.69	7.02	4.64	4.73375	7.25
87	M	5.33	7.63	5.1	4.43283	7.29
87	M	5.3	7.63	6.13	4.86814	7.13	4.21498
87	F	4.87	7.02	4.22	5.06638		3.56235
87	F	4.32	7.47	3.52	4.89524		3.09695
87	M	5.97224	7.36089	5.34736	6.0415	7.30564	4.92348
87	F	5.04556	6.2702	4.95232	4.9258	9.53076	5.02149
87	M	5.4431	6.68083	5.52996	4.893	7.19474	4.67404
87	F	3.73794	5.78067	3.15434	3.86309	6.12207	2.44946
88	F	5.42	7.86	6.62	4.62136		4.8672
88	M	4.28	6.65	3.97	4.20288		4.23351
88	F	5.20576	6.86815	5.5993	4.30153	7.74197	4.80469
88	F	4.6301	5.76665	4.56003	4.06868	6.65069	3.3628
88	M	6.04547	7.29677	5.98899	6.00363	7.44366	5.96519
89	M	3.72	6.59	3.62	3.55312	5.97
89	M	6.13	7.15	6.51	4.88624	6.72
89	F	6.06	8.48	7.1	5.15965	7.84
89	F	5.94	7.5	6.65	5.83115		4.52735
89	M	4.97878	5.89925	5.15305	4.81833	6.27621	4.1789
89	F	4.56144	5.35792	4.13087	4.72112		3.21496
89	M	6.05893	6.75961	6.23765	5.37172	7.2408	4.80987
89	F	5.19139	6.94203	4.78317	5.2059	7.47503	4.13166
90	M	5.41	7.53	5.84	4.54668	6.78
90	F	4.05	6.31	4.14	3.56432	6.59	3.71661
90	F	5.47	7.1	5.84	4.82693	7.12	5.90636
90	F	3.98	6.97	4.25	4.40207		3.19016
90	F	5.45	6.14	5.14	5.62329
90	F	5.87708	6.59756	5.90533	5.60866	7.28982	3.84155
90	M	4.30945	5.77126	4.38581	3.98952	6.22847	3.88061
90	F	4.68187	5.589	4.93057	4.4917	6.86215	4.16581
90	M	6.51677	7.88513	7.1653	5.99922	7.79816	7.14781
91	M	4.08	6.78	4.17	4.24813	6.47
91	F	4.77	6.18	4.37	4.39186	7.01
91	M	4.44	6.41	4.16	4.38018	6.81	3.40446
91	F	4.81107	5.39681	4.78329	4.57402	6.66608	4.27326
91	F	6.88439	8.18273	6.68896	6.68889	8.23874	3.65319
91	M	4.65278	5.3299	5.25596	4.17015	6.08058	4.24754
91	M	5.7087	7.21185	5.94075	5.29861	6.92361	4.7012
92	M	4.01	6.74	5.05	3.80703		3.71223
92	M	3.86522	5.64113	4.07415	3.78687	6.38544	3.98269
92	F	5.2801	7.24249	5.49893	4.87068	7.35543	4.40961
92	F	5.62046	6.30607	5.11367	5.63521	6.9618	3.90761
92	M	4.99366	5.40455	4.44054	5.28597	7.36406	4.28537
93	M	3.35	7.67	3.18	3.57608	7.09	3.11181
93	F	4.91	7.68	5.45	4.08341		5.4723
93	F	4.86251	6.53532	5.55715	4.46557	7.00315	4.50141
93	M	4.26959	6.40519	4.11085	4.37051	6.53527	4.15023
93	M	4.55455	5.96711		4.57652		3.94756
93	F	3.91252	6.23737	4.30935	3.31722	7.10256	4.02625
94	M	6.57	8	7.46	5.87844	8.6	7.90686
94	M	3.61019	5.32392		3.70905		3.55356
94	M	3.61473	5.27698	3.56196	3.53557	5.73871	3.84715
94	F	3.76039	6.12143	3.57658	3.80278	6.54534	3.51291
94	F	6.58118	6.87663	6.31591	6.36607	7.40983	5.2767
95	F	3.97	6.06	3.78	4.16177		3.28142
95	M	3.82361	4.89014	3.90508	3.67571	6.00728	3.36108
95	F	6.48251	7.35441	6.64811	6.16344	8.27176	6.1239
95	F	5.02043	6.12799	4.51698	5.00601	6.50231	4.17451
95	M	4.97982	6.24996	5.06447	4.45786	6.51778	4.45714
96	F	3.54	5.64	3.66	3.24703	6.23
96	M	3.84793	5.32417	3.98932	3.53379	6.50198	3.45161
96	F	4.18511	6.67099	4.11248	3.90726	6.45309	3.73889
96	F	4.75534	7.02842	5.0203	4.42065	7.13301	4.61081
97	m	6.61739	6.85644	5.76023	6.47688	7.03913
97	F	3.99099	5.84668	4.39805	3.54133		4.02526
97	M	5.38204	7.29452	5.56833	5.47449	5.38149	5.31127
97	F	5.19893	6.48858	5.97829	4.71723	6.80129
98	M	4.35	7.92	4.98	4.67494		3.88134
98	F	4.56802	6.05195	5.49918	4.29166	6.86663	4.63286
98	F	4.21217	5.51793	3.86113	4.17006	7.00624	3.4794
98	M	5.61747	6.73531	5.43578	5.42182	7.02881	3.62072
99	F	3.31597	4.26339	3.2765	3.18439	5.42135	3.18209
99	M	4.46777	6.17605	4.38017	4.52642		4.00091
99	F	4.12296	5.20962	3.87975	4.00842	6.29807	2.92498
100	F	5.20046	6.61242	6.19478	4.32424	6.47953	4.52399
102	M	3.36	4.52	3.59	3.62		4.39

## Sheet: Data Set 1
age	gender	Lympho	Granulo	CD45RA pos /CD20 neg	CD45RA neg /CD20 neg	CD45RA pos /CD20 pos	CD45RA pos /CD57 pos
0	F	11.51	11.38	11.05	11.3593	11.02
0	M	10.8	11.22	10.59	10.4856	10.66
0	M	11.78	12.19	11.72	11.9565	11.84	13.4032
0	M	11.64	11.55	11.61	11.5138	10.95	14.2547
0	M	10.13	9.91	10.23	10.129	9.63	11.9757
0	F	11.94	12.25	11.97	11.9133	11.64	11.5326
0	F	12.63	13.79	12.56	12.6103	12.04	12.3263
0	F	10.83	10.93	10.83	10.494	10.84	15.2905
0	F	11.76	11.62	10.79	11.9211	10.9
0	M	10.82	10.57	10.21	10.3585	10.79
0	M	11.78	11.28	11.17	11.5822	11.11	11.6206
0.5	F	10.7	10.65	10.77	10.6202	10.48
0.75	F	11.79	12.26	11.82	11.6856	11.55	12.333
1	F	9.39	9.48	9.51	8.86203	9.1	9.75944
1	M	9.03	9.04	9.16	8.70393	8.81	9.50782
1	M	7.81	8.59	7.79	7.54782	8.1	6.17692
2	F	8.94	8.96	9.17	8.27723	8.58
2	F	9.77	9.91	9.84	10.3104	9.55	10.3027
3	F	8.81	9.29	8.98	8.49336	9.23
3	M	7.83	8.76	7.46	8.14611	8.21
3	M	9.72	10.17	9.93	8.58289		9.85423
4	F	10.04	9.99	10.33	9.29811	10.12
4	F	8.79	8.76	8.95	8.40224	8.67
4	M	9.02	9.76	9.16	8.85342	10.07
4	M	9.83	10.92	10.2	9.43364	10.56
4	M	11.3	13.02	11.5	10.5769	11.03
4	M	10.86	12.35	10.86	10.373	11.55	11.0802
5	M	8.76	8.89	8.99	8.25514	8.93
5	M	8.45	8.59	8.89	8.03556	8.64
5	M	8.01	8.44	8.33	7.6593	8.32
5	M	10.06	10.63	10.14	9.41934	9.95
5	F	10.07	11.29	10.4	8.91093	10.61
5	M	9.46	9.77	9.92	8.37728	8.64	9.1974
5	M	9.74	10.38	10.25	8.359	9.47	9.05403
5	F	10.53	11.37	10.63	10.7866	10.65	10.7956
5	F	9.92	10.39	10.05	9.49568	9.84	9.89822
5	F	10.21	10.16	10.39	8.79917	10.52	10.0967
5	M	9.59	10.06	9.74	8.91408	9.7	8.52985
6	F	7.75	8.25	8.23	6.96496	8.57
6	M	8.4	8.4	8.74	7.5696	8.88
6	M	8.41	8.74	8.67	8.11165	8.63
6	F	10.56	11.86	10.79	9.12435	10.85
6	M	9.1	10.48	9.48	8.47165	9.3	8.93755
6	M	7.88	8.16	8.12	6.82152	7.82	8.31998
6	M	9.42	10.72	9.67	8.72768	9.43	7.46504
6	M	9.62	9.94	9.93	8.92749	9.97	9.48864
7	M	8.19	8.8	8.41	7.41719	8.48
7	F	9.69	11.11	10.05	9.15879	10.12
7	F	10.65	11.24	10.91	9.72734	10.38
7	M	8.97	9.99	9.05	8.69294	9.85	7.07271
7	M	8.56	8.44	8.79	7.77685		8.39418
8	M	7.57	7.52	7.84	6.69637	7.2
8	F	9.22	10.25	9.79	8.21194	9.33	9.62541
8	F	8.23	8.37	8.48	7.30706	7.96	9.89361
8	F	8.83	9.23	9.24	7.70045	9.04	8.8452
9	M	8.5	9.02	8.47	8.68415	9.93
9	M	7.29	7.2	7.71	7.0671	7.36
9	F	8.53	9.15	8.96	7.57186	8.13	7.90255
9	M	8.61	8.05	8.84	7.92601	8.66	9.79934
9	F	9.49	9.27	10.31	8.21285		9.64804
9	M	9.53	9.86	9.96	8.22215	9.91	10.1268
9	M	8.87	8.97	9.24	7.96331	8.94	6.38055
10	F	7.38	6.93	7.71	6.21412	7.25
10	F	9.81	11.47	10.2	8.96584	9.99
10	M	10.42	11.88	10.88	9.03613	11.04	10.4372
10	F	8.21	8.79	8.56	7.20628	8.57	8.43665
10	M	7.75	9.38	8.05	7.15191	7.84	7.00198
10	M	11.3	12.86	11.83	10.3385	11.09	9.95934
10	M	8.5	9.18	8.77	7.51493	8.89	7.75909
11	M	10.02	10.21	10.5	9.15092	10.13
11	F	8.47	8.87	9.07	7.71139	9.5	7.90276
11	M	7.56	8.75	8.14	6.25623	8.35	6.8596
11	F	9.41	9.66	9.74	8.32454	9.26	8.50942
11	F	10.29	11.74	10.63	9.54044	10.64	8.32479
11	M	7.44	7.25	7.86	6.42447	8.04	8.33951
11	F	8.15	9.45	8.7	6.79363	9.04	7.82451
12	M	7.97	9.17	8.18	7.09099	8.56
12	M	8.99	10.18	9.42	8.21349	9.44
12	F	10.29	10.23	10.68	9.24574	10.22
12	F	9.12	9.86	9.47	8.00715	9.51	8.97626
12	F	7.93	8.13	8.2	6.8876	8.01	7.4057
13	F	9.25	9.4	9.74	8.17916	9.49
13	F	8.86	9.31	9.36	7.7174	8.72
13	M	9.33	10.35	9.8	8.08154	9.14
13	F	8.64	9.45	9.17	7.91415	8.76	7.54011
13	M	8.76	9.47	9.17	7.45907	9.3	8.33561
13	F	8.86	9.76	9.04	8.11925	9.12	7.91389
14	F	8.11	8.99	8.46	7.48997	8.52
14	M	7.28	8.88	7.74	6.4067	7.93
14	F	10.53	11.18	11.19	9.416	10.85
14	M	11.34	14.34	11.86	10.1801	12.05
14	M	9.63	10.59	9.89	9.07371	10.31	10.2236
15	M	8.02	9.1	8.33	7.27854	8.53
15	M	9.63	9.72	10.24	7.92677	9.28
15	F	7.96	8.55	8.74	6.61029	8.16
15	M	7.98	8.61	8.33	6.9431	8.13
15	F	8.47	9.4	9.15	6.53202	8.49
15	F	8.81	8.19	9.03	7.84542	8.47	10.5537
15	F	8.62	10.63	9.15	7.62853	9.19	8.23854
15	F	8.47	9.14	8.81	6.53827	9.47	5.66858
15	F	8.53	9.52	8.82	7.10955		9.08903
16	M	8.53	8.87	8.8	7.57639	8.7
16	F	8.27	8.72	8.74	7.26515	8.51
16	F	8.56	9.16	8.98	6.78997	8.34
16	M	7.75	8.59	7.87	7.5333	8.4	9.06657
16	M	9.18	10.29	9.66	8.13601	9.98	7.97093
16	F	7.16	7.86	7.09	6.73758	7.98	6.44005
16	M	10	11.21	10.71	8.6494		8.14975
17	M	8.49	9.01	8.89	7.4401	8.63
17	F	7.68	8.04	8.42	6.75508	8.35
17	F	7.11	7.36	7.61	6.33366	7.54
17	M	7.19	8.15	7.46	6.74422	7.7	6.95173
17	F	8.4	8.86	8.62	6.80666	9.18	7.35559
17	F	8.56	9.74	9.01	7.1472		9.82787
17	M	8.35	9.79	8.68	7.52053		8.39189
17	F	7.11	8.1	7.96	5.85556		5.81743
18	F	8.37	9.3	8.83	7.67714	9.36
18	M	8.01	8.98	8.53	7.13369	8.71
18	F	7.27	7.45	7.64	6.44677	8.02
18	M	7.18	7.69	7.74	6.36527	8.24	6.0539
18	F	9.5	10.8	10.11	7.70616		7.31458
19	M	7.45	8.75	7.93	6.59409	8.09
19	M	8.15	10.09	8.62	7.3727	9.3
19	F	7.28	7.12	7.52	6.37568	7.12	6.5961
19	F	10.31	10.5	10.56	8.75131		8.83828
20	M	6.51	7.22	6.77	5.96967	7.39
20	M	8.18	10.06	8.56	6.72345	8.91	8.57949
20	F	8.63	9.13	9.57	7.10668	8.65
20	F	8.56	10.37	9.51	7.80804	10.31	7.61768
20	F	7.55	8.23	7.99	6.61624		10.5051
20	M	8.7	9.15	9.18	7.70077		8.36948
21	F	7.13	7.88	7.47	6.83018	7.6
21	F	7.53	7.88	8.29	6.82523	8.81
21	M	8.39	9.6	8.91	7.58995		6.71996
22	F	8.09	9.76	8.85	7.25641	9.39
22	M	7.33	7.9	7.83	6.36634	7.84
22	M	7.74	9.51	7.3	7.81073	9.1
22	F	7.9	8.67	8.85	7.00459	8.55
22	F	8.29	9.65	9.05	7.25055
23	M	7.56	7.64	8.24	6.34623	7.92
23	F	6.09	7.15	6.81	5.11352	6.78
25	M	8.18	10.4	8.9	7.38387	9.36
25	M	6.54	7.41	7.22	5.621	7.29
26	M	7.38	8.02	8.03	6.03088	7.49
26	F	6.64	8.11	6.38	7.00855	7.72	6.67313
27	F	8.34	8.98	9	7.24148	9.04
27	M	6.73	7.28	7.23	6.35331	7.43
27	M	7.77	8.4	8.47	6.34858	8.25
28	F	8.96	9.91	9.36	8.28289	9.31
28	F	8.26	9.59	8.17	7.67509	8.57
28	M	9.33	12.23	10.09	8.27883	11.05
28	F	8.67	8.39	9.27	7.93006	8.52
28	M	7.85	9.09	8.05	7.31251	7.96	7.03659
28	F	7.22	8.05	8.07	6.91106
29	M	6.5	7.01	7.02	5.36479	6.71
29	M	6.15	8.43	7.4	5.44517	7.94
29	F	8	8.72	8.78	6.40222	8.35
30	M	7.42	8.16	7.73	6.33536	7.82
31	F	6.94	7.78	7.39	6.65667	7.88
31	M	6.02	7.15	6.31	5.03343	6.64	6.69808
32	F	7.81	9.19	8.42	7.17335	8.73
32	F	7.18	8.39	7.85	6.66184	7.66
32	F	6.81	8.1	7.49	5.2199	7.15
33	M	7.65	8.36	7.98	6.47719	7.84
33	F	8.19	9.17	9.01	7.1397	8.75	8.51106
34	M	5.85	8.02	6.71	5.2136	7.96	4.55156
35	F	6.26	7.81	6.97	5.58933	7	6.57122
35	M	7.55	7.92	8.13	5.49593	7.79	4.1661
36	F	7.44	7.99	8.19	6.58334	8.06
36	F	6.33	7.62	6.94	5.2192	7.19
36	F	7.94	10.13	8.43	7.1725	8.97
36	M	7.67	10.6	8.32	6.39019	10.1
36	F	8.72	10.01	8.74	9.03284		8.78606
37	M	7.73	9.43	8.54	6.50524	8.97
37	M	6.63	8.16	6.72	6.36771	8.06
37	M	5.83	7.41	5.92	5.0058	6.75
37	F	8.17	10.52	9.6	6.79422	9.97
38	F	7.42	8.1	8.05	6.10929	7.69	7.41702
38	M	6.5	9.06	6.55	5.93197	8.69	5.93946
38	F	8.1	8.53	9.29	6.89065	8.38	8.31644
39	M	8.1	9.01	8.22	7.59286	8.42
39	M	5.08	7.57	5.71	4.11303	6.7
39	F	7.93	8.21	8.93	6.34918	8.11
39	F	6.95	7.59	7.74	5.83302	8.41	6.33576
40	F	4.91	5.65	5.6	4.54601	5.62
40	M	6.96	8.23	7.85	6.21314	7.47
41	F	7.98	8.53	8.46	6.62436	8.61
41	M	6.15	9.35	7.04	5.55881	7.98
42	F	5.61	6.57	6.34	4.77303	11.09
42	F	5.3	7.36	5.71	5.29154	7.54
42	F	6.12	7.56	6.67	5.47006	7.29	6.62456
43	F	5.1	6.38	5.97	4.9349	7.57
43	F	5.34	6.86	6.28	5.01669	6.82
43	F	6.99	9	7.37	6.28195	8.57
43	M	7.84	9.99	7.17	7.67608	8.66
43	F	5.99	8.17	6.2	5.5101	7.49
43	M	5.4	7.38	6.18	4.70112	7.29	3.96213
43	F	5.75	7.23	6.47	5.18894	7.11	5.50386
44	F	8.91	10.27	9.58	8.02848	9.49
44	F	6.68	7.33	7.36	5.488	7.01
44	F	7.17	9.09	7.55	6.25995	8.2
44	M	8.53	10.23	9.63	7.3951	9.24
45	M	6.39	7.25	7.45	5.79593	8.23
45	F	5.71	6.93	5.87	4.92313	7.02
45	M	5.25	6.75	6.14	4.55936	6.54	6.5348
45	M	8.04	10.07	8.73	7.09589		6.16675
45	M	5.98	6.46	6.03	5.49255		5.24279
45	F	7.09	7.86	7.72	6.52458		5.04419
46	M	5.5	6.67	6.3	5.24603	7.07
46	F	7.3	8.06	8.36	6.12277	7.09
46	M	5.49	7.85	6.7	4.91586		4.01361
46	F	6.89	9.67	8.68	5.93817		5.74261
46	M	6.53	7.86	7.45	5.73566		5.97801
47	F	7.3	7.83	7.77	6.03618	7.38
47	M	5.5	7.07	6.01	5.02564	6.78	6.0791
48	M	6.3	7.7	7.2	5.99636	7.92
48	M	6.98	8.19	7.31	6.26272	8.13	7.07831
48	F	5.82	8.9	8.81	4.84173	8.48	9.5569
49	M	5.05	6.83	5.24	4.69775	6.48
49	M	6.77	8.23	7.42	5.82927	7.46
49	M	8.12	9.11	8.39	7.0332	8.57
49	F	5.19	7.45	6.06	4.45453	6.98	4.89211
50	F	6.88	7.96	7.5	5.97955	7.72
50	M	5.94	7.76	6.4	5.50234	9.05
50	F	6.23	7.95	6.61	5.48849	7.5
50	M	5.81	6.79	6.32	5.06057	6.95
50	F	6.32	7.51	6.82	5.60135		6.02703
50	M	6.83	7.13	7.51	4.85572		5.23228
51	M	5.26	6.81	4.66	5.57977	7.2
51	M	6.75	9.64	7.55	6.38478	8.89	4.73853
52	F	6.7	8.49	7.65	5.29346	8.1	7.09977
52	M	6.62	8.09	7.25	5.11068		4.38601
52	F	6.97	8.32	8.03	5.61385		5.99841
52	F	6.61	8.59	7.66	5.89801		7.37152
53	M	5.86	8.23	6.05	6.02184	7.81
53	F	6.43	8.06	7.36	5.5004	7.76	5.13218
53	M	6.1	9.36	7.07	5.82918		4.33388
53	M	5.55	6.6	6.24	4.81702		4.82301
54	M	5.82	7.73	6.35	5.5697	7.43
54	F	5.54	7.42	5.95	4.71709	7.17	6.20794
54	M	5.83	8.62	6.53	5.58393	8.41	6.73711
54	M	9.09	10.63	10.28	8.22075		4.65781
55	F	6.22	7.4	7.17	5.31452	7.46
55	M	6.63	9.37	7.03	6.43027	8.75	7.24159
55	F	6.84	9.01	7.96	5.21669		6.18469
55	M	4.87	9	5.34	4.88201		4.33864
56	F	6.08	7.48	6.36	5.21515	8.05
56	M	6.48	7.71	6.66	6.25727	7.64	6.6645
56	M	6.12	7.17	6.19	5.73634	7.09	5.42053
56	F	6.36	7.15	7.09	5.26534		5.43449
56	M	5.39	6.42	4.89	4.9565		7.29027
57	M	6.86	10.85	6.29	7.06861	9.23
57	M	7.37	9.09	7.63	6.72817	9.28
57	F	4.89	8.94	6.35	4.18737	8.42
57	F	7.01	8.03	7.51	5.68474	7.83	4.76361
58	M	4.96	7.72	4.55	5.07565	7.11
58	M	6.86	7.53	6.99	6.72814	8.56
58	F	6.45	7.68	7.54	5.19728	7.37	5.93842
59	M	6.06	7.27	6.37	5.8016	7.01
59	F	5.86	7.34	6.55	5.76526	7.92
59	F	6.24	8.43	6.51	5.69751	9.35
59	M	5.83	7.91	6.2	5.09949	7.37
59	F	6.07	7.57	6.64	4.80922	7.3	5.63597
59	M	5.09	7.02	5.57	4.64727		4.87338
59	F	5.89	7.84	6.2	5.25826		5.99248
60	M	6.66	8.56	6.81	6.64085	7
60	M	5.33	7.26	6.16	5.00024	4.51
60	M	5.67	7.16	5.7	5.1102	7.06
60	F	6.14	7.96	6.49	5.35021	8.45	5.88876
61	M	5.93	8.18	5.95	5.49224	6.85
61	F	5.39	6.52	5.77	4.41448	5.9	5.43009
61	M	7.79	10.01	7.64	7.24328	9.04	6.85859
61	F	8.34	9.83	9.1	6.98382		8.55589
62	M	6.88	7.74	7.47	6.19399	6.82
62	M	4.48	7.75	4.81	4.52193	6.71	4.56022
63	M	5.56	6.3	5.82	4.62805	6.68
63	M	6.27	8.09	6.78	6.25018	8.12
63	M	6.74	9.33	7.26	5.88765		5.4375
64	M	4.88	6.57	4.77	4.6571	6.47
64	F	6.4	7.17	7.01	5.63532	7.16
64	F	5.93	8.65	6.2	5.02739	7.78
64	F	6.87	8.98	7.36	5.7229	8.53
64	F	8.26	9.74	9.73	7.03506	9.37	7.60483
64	M	7.29	8.51	7.74	6.26056	8.53	7.00906
65	F	6.4	7.8	6.42	5.77482	7.82
65	F	5.8	8.36	6.35	5.08734	7.67	5.35638
65	M	4.84	6.55	5.44	3.80304		3.5294
66	M	4.45	7.12	4.01	4.78744	7.08
66	M	6.47	8.3	6.84	5.62457	6.68	6.46085
67	M	5.35	7.46	5.99	5.01381		3.91231
67	M	4.63	6.62	4.99	4.49515		4.03138
68	M	4.62	7.6	4.74	4.26603	6.45	4.1921
68	F	6.65	7.07	6.82	5.81764	6.87	4.72284
68	F	4.57	6.69	4.57	4.02961	6.37	4.97845
68	F	5.65	6.25	5.89	5.17733	5.98	5.16668
69	M	5.49	8.36	5.52	4.96711	6.88
69	F	6.97	7.77	7.55	6.00866	7.91	6.12851
69	M	6.14	8.44	5.72	5.98121	8.58	4.81621
69	M	5.79	8.04	6.25	5.68829		5.14005
70	F	6.29	7.01	6.55	6.02147	7.7
70	F	5.87	7.41	6.33	4.7485	7.25
70	F	4.94	6.61	5.2	4.58052	6.67	5.04978
70	F	6.95	9.78	8.15	6.75792		4.23751
71	F	7.45	8.79	7.93	6.27497	7.95
71	F	5.53	7.27	5.72	4.91543	6.97
71	M	5.4	6.83	5.46	4.979	6.84	5.38001
71	M	5.78	7.25	6.21	4.28595		4.62786
71	M	5.47	8.09	5.9	5.22633		4.8421
72	M	4.85	7.16	4.02	5.22921	7.19
72	M	6.81	8.12	7.55	5.81339	7.67
72	M	5.56	8.16	6.06	5.1056		6.06909
73	F	5.7	8.02	5.84	5.65678	7.88
73	F	5.81	7.97	6.55	5.4421	7.34	6.8583
73	M	5.93	8.24	6.48	5.16751	8.21	4.90986
74	F	4.75	7.58	5.92	5.22003	4.48
74	M	4.43	6.68	4.87	4.33757	6.77
74	F	4.97	7.61	5.68	4.78456		3.78099
75	F	5.33	7.2	5.73	4.45683	7.48
75	F	5.13	7.34	5.96	4.86284	7.17	4.7137
75	F	6.44	8.99	7.19	5.97501		6.80391
76	F	5.17	7.3	4.97	5.31624	6.58	5.41492
76	F	6.93	7.76	7.27	5.69176	6.91	3.58944
76	M	4.87	6.54	4.87	4.5726		3.8704
77	F	6.08	7.3	6.46	5.67275	7.81
77	F	5.99	7.29	6.32	5.63182	7.85
77	F	6.85	8.66	7.12	6.36538		4.98634
77	M	4.32	5.62	4.17	3.7298		3.26196
77	M	5.53	6.72	5.5	5.24229		4.6493
78	M	4.34	7.31	4.51	4.24908	6.46	4.09148
78	M	4.71	6.04	4.41	4.66931		3.90355
78	F	6.29	7.56	6.23	5.56905	7.17	6.40065
78	M	5.86	6.89	6.87	5.18287	6.62	5.78039
78	M	5.63	7.63	5.77	5.31789		5.42701
79	M	5.14	7.19	4.97	5.21351	8
79	F	5.02	6.89	5.04	4.55234	7.13
79	F	5.25	7.74	5.81	4.10756	7.65	5.25382
79	M	4.36	7.9	4.75	4.53691		3.68318
79	M	4.26	5.71	4.42	3.83344		3.95532
79	F	3.99	6.99	4.44	4.43887		2.92873
80	F	4.48	7.9	4.83	4.49846	6.53	5.31738
80	F	5.88	7.28	5.87	5.12912	6.83	5.02168
80	M	5.4	8	5.67	4.80241		6.1922
80	F	6.31	7.23	6.41	5.81194		7.04292
81	F	4.53	6.01	4.35	4.76025	6.45
81	M	5.26	7.21	5.94	4.14267	6.48
81	F	5.1	7.07	5.09	4.55574	7.47
82	M	5.72	8.11	5.87	5.21384	7.26
82	M	5.64	6.76	5.62	5.396		5.53832
82	M	5.13	6.11	5.63	4.20824	5.78	5.72263
82	F	5.8	7.31	6.13	5.32371	7.01	5.24185
82	M	5.94	6.99	6.62	4.80575		3.75544
83	F	5.12	7.23	5.37	4.32988	7.54
83	M	5.08	8	4.9	4.87312	7.21	4.41304
83	M	5.61	7.44	6.14	4.81178	7.21	5.56236
83	F	6.13	7.78	7.49	5.15251		4.43076
84	F	5.76	7.77	6.03	5.0365	7.43	5.656
85	M	4.57	7.13	3.86	5.00131	7.14
85	F	5.48	7.06	5.45	4.23217	6.4	3.71244
85	F	5.97	7.98	6.48	5.60192		4.08626
86	M	5.59	8.52	6.71	5.06677	8.16
86	M	6.32	8.07	6.25	5.70966	7.06	4.92312
86	M	5.2	6.62	4.97	4.82568	6.49	4.93543
86	M	4.86	6.79	4.98	5.1084		4.02853
86	F	4.9	5.06	4.9	3.77701		3.75182
87	F	4.69	7.02	4.64	4.73375	7.25
87	M	5.33	7.63	5.1	4.43283	7.29
87	M	5.3	7.63	6.13	4.86814	7.13	4.21498
87	F	4.87	7.02	4.22	5.06638		3.56235
87	F	4.32	7.47	3.52	4.89524		3.09695
88	F	5.42	7.86	6.62	4.62136		4.8672
88	M	4.28	6.65	3.97	4.20288		4.23351
89	M	3.72	6.59	3.62	3.55312	5.97
89	M	6.13	7.15	6.51	4.88624	6.72
89	F	6.06	8.48	7.1	5.15965	7.84
89	F	5.94	7.5	6.65	5.83115		4.52735
90	M	5.41	7.53	5.84	4.54668	6.78
90	F	4.05	6.31	4.14	3.56432	6.59	3.71661
90	F	5.47	7.1	5.84	4.82693	7.12	5.90636
90	F	3.98	6.97	4.25	4.40207		3.19016
90	F	5.45	6.14	5.14	5.62329
91	M	4.08	6.78	4.17	4.24813	6.47
91	F	4.77	6.18	4.37	4.39186	7.01
91	M	4.44	6.41	4.16	4.38018	6.81	3.40446
92	M	4.01	6.74	5.05	3.80703		3.71223
93	M	3.35	7.67	3.18	3.57608	7.09	3.11181
93	F	4.91	7.68	5.45	4.08341		5.4723
94	M	6.57	8	7.46	5.87844	8.6	7.90686
95	F	3.97	6.06	3.78	4.16177		3.28142
96	F	3.54	5.64	3.66	3.24703	6.23
98	M	4.35	7.92	4.98	4.67494		3.88134
102	M	3.36	4.52	3.59	3.62183		4.38987

## Sheet: Data Set 2
age	gender	Lympho	Granulo	CD45RA pos /CD20 neg	CD45RA neg /CD20 neg	CD45RA pos /CD20 pos	CD45RA pos /CD57 pos
0	M	9.35975	8.76816	9.60928	9.03725	9.17015	8.45199
0	M	10.6355	9.92669	10.6355	10.7458	10.4083
0	F	11.662		11.4993	11.7567	11.3915
0	M	9.83949	9.18945	9.51105	10.1406	9.19629
0	M	13.4226	11.643	13.2808	13.4613	12.881
0	M	9.73988	8.69161	10.0207		10.0401
0	F	11.3256	10.1316	11.4577	11.2985	10.85
0	F	12.4032	11.1421	12.7619	11.8395	12.4398
0	M	11.4115	10.5787	11.3388	11.5262	10.7667
0	F	12.7712	11.2188	12.6466	12.8543	12.1756
0	F	10.3548	8.90935	10.2631	10.498	9.92506
0	F	10.6985	9.55224	9.94751	11.0147	10.4284
0	M	10.4028	8.83152	10.5829	10.3335	9.69392
0	F	10.2994	9.04235	10.2708	10.4994	9.61377
0	F	10.6011	9.63074	10.4076	10.6213	10.1658
0	M	10.2284	9.42201	9.90301	10.4831	9.98778
0	M	10.3288	9.31472	10.2957	10.0136	9.93404
0	M	11.1157	9.28969	11.1157	11.2098	10.4713
0	F	10.0953	8.43989	10.0225	10.3301	9.50945
0	F	11.3102	11.2543	10.7061	11.5482	10.8202
0	F	10.4923	9.51029	10.1649	10.8743	10.0421
0	M	11.9891		11.6781	12.1244	11.3528
0	M	8.39177	7.63009	8.9986		8.89531
0	M	13.5534	12.2244	13.5271	13.1586	13.4876
0	F	11.0055	9.80811	10.7979	11.207	10.9337
0	M	9.32812	8.29293	8.93117	9.71095	8.94553
0	F	10.0461	9.0904	9.52603	10.2708	10.018
0	M	11.0704	9.89983	10.5321	11.3665	10.7203
0	F	9.53648	8.23293	9.65997	9.56392	8.96017
0	M	11.9342	10.9587	12.0078	11.8273	11.8006
0	F	10.2201	9.04231	10.2893	10.249	9.71002
0	M	8.777	8.21995	8.60508	8.74984	8.75546
0	F	11.922	10.564	12.1506	11.0789	11.1644
0	F	11.0395	10.1949	10.6412	11.2042	10.8062
0	F	11.2371	10.5001	10.8887	11.363	11.2648
0	M	11.14	10.315	10.7497	11.6006	10.5134
0	M	11.0129	9.89988	10.4991	11.4682	10.4343
0	F	11.403	10.9535	10.808	11.584	11.4706
0	F	13.4273	12.1131	13.6576	13.6373	13.0073
0	F	13.2453	11.9414	13.4355	13.2995	12.7157
0	M	13.9133	12.6508	13.9823	14.1467	13.0761
0	M	11.3072	9.95687	10.8975	11.8665	10.6526
0	M	11.8437	10.7359	11.8709	11.9517	11.4524
0	M	12.2436	11.3111	12.6355	12.622	11.9462
0	F	12.3256	10.7632	12.3052	12.5602	11.8552
0	F	12.0026	10.924	12.097	12.2729	11.7733
0	F	12.1052	10.7651	12.3486	12.173	11.9026
1	F	11.7514		11.9241	11.4174	11.7186
1	M	9.36909		9.50314	8.75394	9.1386	8.62637
1	F	10.1391	8.8509	10.4576	9.88974	9.75123	9.90906
2	M	9.18091	8.02112	9.50236	8.10477	9.04136
2	F	11.0496	10.6028	11.2344	10.7414	11.3732	10.2755
2	M	9.70031	8.39698	9.91655	8.86168	9.82874	8.27706
3	F	11.3521	10.1261	11.6553	10.6354	11.5171
3	M	10.912	9.9613	11.5714	7.96736	10.8829	11.0266
3	F	10.3093	9.19779	10.4596	9.96325	10.0989	8.87432
3	M	10.2542	9.7422	10.4589	9.72879	10.6618	9.2805
3	F	9.53078	9.27674	9.75594	8.9572	10.0243	8.42741
4	M	7.64881	7.63496	8.08235	6.78896	8.34086	7.38762
4	M	8.71679	8.39141	9.01271	7.40444	8.84249	7.50138
4	F	9.52699	8.62573	9.72725	8.8618	9.66287	8.34325
4	F	11.5078	11.0505	11.7937	10.9507	11.5078	10.8212
5	F	8.83253	8.32661	9.43944	7.3436	9.16498	7.98639
5	M	7.11597	6.15789	7.19808	5.40428	7.40363	6.07361
5	M	9.32795	9.3567	10.6527	7.05016	10.1478	8.93897
5	F	8.53253	8.14615	9.22791	7.77545	8.74907	8.69382
5	M	9.40004	9.22948	10.1854	7.8734	10.114	9.05407
6	M	11.1746	10.6616	11.4597	9.49163	10.975	10.6417
6	F	9.76798	8.88491	10.2273	8.86268	9.68919	8.53756
6	F	9.33146	9.52986	9.75743	8.36165	10.5212	8.69541
6	M	9.24705	8.59389	9.39853	8.82173	9.73346	8.42988
7	F	11.1475	10.5529	11.5932	9.80405	12.0119	10.8028
7	M	9.32328	9.10296	9.86694	7.0735	9.92576	7.49412
7	M	8.64842	8.17062	8.996	7.99637	9.15531	7.50992
7	F	10.8004	9.7569	11.0989	10.0724	10.5324	9.50186
8	M	10.6742	10.5159	10.9335	9.79547	11.5169	9.05056
8	F	10.8396	10.5405	11.4515	8.95382	11.4797	8.8912
8	M	9.39611	8.66346	9.86747	8.22935	9.60575	7.93227
8	F	9.19113	9.04719	9.44678	8.52867	9.54985	8.21432
9	M	8.51456	7.87405	8.96107	7.62154	8.4698	6.77716
9	F	7.85632	7.81258	8.39435	6.50208	8.56875	6.49723
9	F	10.115	9.73443	10.4674	9.16955	10.1437
9	M	9.0217	8.4837	9.27456	8.3236	9.3432	8.11912
10	M	9.26058	9.06381	9.70549	7.98263	9.287	8.51406
10	F	9.04826	8.06241	9.47513	8.1352	9.0479	7.99301
10	M	9.80055	8.85989	10.2482	9.31505	9.76993	9.44728
10	F	9.07178	8.72235	9.34814	8.23511	9.02804	7.53604
11	M	8.80766	7.86181	8.91133	8.1865	9.20662	7.92391
11	F	8.42256		8.80186	7.24076	8.7168	5.96141
11	F	8.65825	8.20531	9.22954	7.10898	8.9869	7.76259
11	M	9.69473	8.70082	9.93961	8.72228	9.69473	8.59219
12	F	7.45249	7.70487	8.91399	6.43937	8.87171	7.45684
12	M	9.02459	8.90599	9.47003	7.59965	9.26208	6.61404
12	M	8.33047	8.28561	8.77851	7.04669	8.83792	7.35976
12	F	8.70788	8.64373	9.11837	7.68119	9.00796	7.45967
13	F	9.20816	7.85156	9.6153	8.66531	9.34401	9.52048
13	M	8.79287		9.7094	7.67065	9.66624	8.1765
13	F	8.20925	7.88004	8.80723	7.47408	9.13564	6.5195
13	M	10.0719	10.4102	10.3532	9.33116	10.7982	8.25588
14	M	9.59	8.99436	10.0721	7.7602	9.96612	8.42132
14	F	8.63215	8.24718	9.10114	7.46304	9.33952	7.45017
14	M	8.01367	8.0156	8.41207	6.90236	8.59271	7.01043
14	F	8.76682	8.86583	9.22005	8.09372	9.42202	7.8657
15	F	7.77245	7.66556	8.39883	6.84767	8.53403	6.74711
15	M	9.58144	8.62748	10.183	8.48112	9.44929	7.86923
15	F	9.04687	8.94695	9.47624	7.55828	9.6481	7.83227
15	M	8.91865	9.43463	9.39097	7.81677	9.27645	7.83602
16	M	7.71111	7.36268	8.10497	6.95348	9.04401	6.73891
16	M	7.01048	7.20084	7.28308	6.30138	8.48302	6.13986
16	F	8.35088	7.98338	9.25492	7.11887	10.1891	6.71494
16	F	7.66941	8.42272	8.0108	6.69147	8.50083	7.33794
17	M	7.15821	7.12709	7.74285	5.89424	7.53784	5.30247
17	F	7.68869		8.33792	6.13792	7.9196
17	F	9.33198	9.40477	10.089	7.91981	10.5549	8.32268
17	M	9.73797	9.66894	10.3601	8.43614	10.2885	8.8137
18	F	8.71657	8.94907	9.11184	7.6148	9.8099	7.62129
18	F	6.4919	7.52829	7.64155	5.30136	7.88922	6.18298
18	M	8.71575	8.42424	9.32911	6.67175	8.70135	7.51169
18	M	8.42065	9.13156	9.2036	7.55021	9.59693	7.8912
19	F	7.21632	6.67321	6.97271	6.82655	7.89633
19	F	8.27793	7.81926	8.59733	7.55556	9.31932	3.94359
19	M	6.2848	6.60832	7.36732	5.30076	7.36744	6.11853
19	M	8.06968		8.73897	6.52388	8.7964
20	M	7.24959	7.6659	8.35077	6.21181	7.92003
20	M	7.97818	8.03496	8.61698	6.78567	8.83713
20	F	8.04638	8.56909	9.66422	6.2963	9.36117	7.78753
20	F	7.59652	9.06178	8.84832	6.57228	9.37473	7.3362
20	M	7.59656	8.39088	7.8513	7.25191	8.79507	7.01935
21	F	9.83138	9.16971	10.1702	9.15349	11.7434	9.02558
21	F	7.91015	7.5447	8.54222	7.08177	9.17557
21	M	7.45218	7.11738	8.09272	6.14124	8.65572	6.61953
21	M	9.42826	9.49237	9.87919	8.45704	9.95862	8.17339
22	M	6.35979	6.10446	7.08377	5.26675	6.65808	5.09274
22	F	9.705	9.7535	11.1659	8.23663	11.4384	8.65079
22	M	8.07475	7.90353	8.28823	7.60554	8.65706	7.23672
22	F	9.04162	8.36348	9.57834	7.82675	9.42273	7.69659
23	F	7.07097	5.70058	7.28893	6.72852	7.98871	5.85893
23	M	6.71448		7.76081	6.07825		5.78461
23	F	9.77122	10.3271	10.5182	8.45142	11.305	8.73147
23	M	7.85765	7.54161	8.20231	7.06772	7.92952	7.00375
24	F	6.5447	9.49926	6.14179	6.1552	9.75906	4.55854
24	M	7.42755	7.90965	8.20579	6.30997	8.64491
24	F	6.75794	6.92215	7.07124	5.81811	9.61451	5.86719
24	M	8.67768	8.91237	9.85013	7.39486	9.65655	7.67616
25	M	6.44147	7.29279	6.52952	5.76648	8.07015	5.85432
25	M	6.37074	7.37088	8.15551	5.77063	8.75589	6.34863
25	F	8.89263	9.3566	9.72458	8.15586	9.73832	9.45122
25	F	7.14665	8.58063	6.52901	6.86712	9.45529	4.95297
26	M	7.00417		8.23998	5.63769	8.08207	5.18829
26	F	7.78454	7.45793	8.45248	6.1936	8.29669	7.28624
26	M	6.3241	6.9491	6.86834	5.34783	7.22181	6.01812
26	F	5.98958	7.73459	6.90603	5.25026	8.2295	4.51008
27	M	7.21832	8.24942	7.54839	6.62706	9.68635
27	F	8.20146	8.41493	9.22716	7.00633	9.38257	6.97805
27	M	8.20026	8.5555	8.56443	7.68189	9.0327	7.51753
27	F	7.76235	8.44028	8.10758	7.22905	8.84356	7.07493
28	M	5.3688	6.44331	7.24165	5.15429	7.86979
28	F	7.11381	7.0708	7.79949	5.59948	7.61387	6.33679
28	F	8.59711	8.26539	8.85806	7.33659	8.80007	7.27956
28	M	6.44834		6.97748	5.80164	7.97705	6.00543
29	F	5.94606	6.82428	6.86636	4.95521	7.16359	5.1919
29	M	6.58703	8.50186	5.86191	6.36442	10.3345	4.29227
29	M	8.95235	9.87002	10.2563	8.2077	10.782	6.99578
29	F	7.94228		8.90995	6.63286	8.66048
29	M	8.22771		9.01972	7.11584	8.5062	6.37167
30	F	7.60038	7.65848	8.26439	6.65609	9.19544
30	M	5.91626	6.68737	6.54113	4.74631	6.53448	4.7468
30	F	7.70185	8.46412	8.81306	7.11541	9.61405
30	M	6.76148	7.56914	6.87584	6.4041	8.06231
31	F	7.15214	7.37095	7.79504	6.11294	7.71212	6.73961
31	F	8.44143	8.35997	9.11885	7.22203	8.94939	9.32693
31	M	8.30477	9.02815	8.69641	7.4166	9.96814	6.78678
31	M	8.99189	8.96907	9.72489	7.97709	9.80014	6.66886
32	F	7.84285	6.96101	8.83283	6.76004	8.35325	6.90727
32	M	7.05649	8.05688	8.11618	5.94649	8.71311	6.04701
32	F	7.03101	7.84735	7.53675	5.97094	8.16185	4.44719
32	M	8.1685	8.66237	8.9868	7.28	9.33201	7.36648
33	F	5.6117	6.2056	7.15514	5.03783	7.40166	5.13186
33	F	5.84658	6.4245	6.9468	5.53694	8.72995
33	F	7.0321	7.37876	7.94741	5.55499	7.9197
33	M	7.11731	7.28856	7.51465	6.0481	7.56235	6.07308
33	M	6.95836		7.69762	5.80116	7.69739	5.96695
34	M	7.31579	8.34359	7.62671	6.74798	8.891	7.37274
34	M	6.80393	7.24178	7.73705	5.64858	8.64181	4.44771
34	F	8.14814	9.58756	9.68724	7.38208	11.6264	7.09465
34	F	6.46484	7.38609	7.45956	5.89373	8.25683	4.44857
35	F	7.16878	7.48489	8.53891	6.15977	8.49401	5.91057
35	F	7.17798	6.77231	8.30666	6.22999	8.18635	6.9789
35	M	5.77243	6.43427	6.80018	4.68821	6.88458	5.33513
35	M	8.22986	8.86275	9.55244	7.18798	8.983	7.45376
36	F	6.78071	8.16356	7.49302	6.15366	9.63831	6.16119
36	M	8.4234		9.64981	7.29861	8.97215
36	M	6.86368	7.69988	7.09232	6.48488	8.12595	6.31687
36	F	10.7296		11.9567	9.81683
37	M	4.55994	6.55542	4.31221	4.57456	6.44613	3.9515
37	F	8.11347		9.88457	7.19922	10.8612	5.21954
37	F	7.72416	8.95417	8.96305	6.37773	9.25061	5.43615
37	M	8.10596		9.28352	6.90751	9.13307	5.3701
38	F	7.19933	7.29316	8.04223	6.2224	8.08326	7.12788
38	F	5.33482	6.97295	5.97992	4.66796	6.97295	5.12495
38	M	7.00963		7.91257	6.5366		5.66648
38	M	5.94361	6.50769	6.72789	4.89772	6.769	5.49342
39	F	6.17797	7.23911	7.29649	5.04562	7.18177	6.10984
39	F	7.00036	8.60684	7.10078	6.58439	8.39176	6.49778
39	M	7.45719	7.45635	8.12935	6.49815	8.5455	6.74191
39	M	8.73342	10.0059	8.66341	8.28415	10.0294	6.12019
40	M	6.80765	6.95804	7.98261	5.84377	8.11754	6.20719
40	M	6.67634	7.48199	8.329	6.5555	8.12727
40	F	6.98438	7.24014	7.70835	5.88415	8.13431	5.99863
40	F	8.05855	8.70463	8.21706	7.48422	9.09299	6.52514
41	F	5.93308	7.37638	6.80477	5.58431	9.32563	4.76869
41	M	6.21075	7.62224	7.54198	5.32337	7.69514	5.724
41	F	6.56552	7.13962	7.71906	5.40378	7.66896	6.61143
41	M	8.53622	9.09374	9.36046	7.7901	9.56978	7.89972
42	M	4.60499	5.77413	5.02368	3.89037	5.90424
42	F	5.54553	7.03464	6.79912	4.83296	8.55037	5.20218
42	M	7.98424	9.25608	8.35825	7.46102	9.47966	7.76112
42	F	8.44017	10.1659	9.45602	8.0002	10.2932	7.59056
43	F	6.40287	7.00103	6.17171	6.07628	7.36792	4.03722
43	M	6.89304	7.06375	7.63823	5.74581	7.93188	6.39837
43	M	4.88236	5.31443	5.49283	4.09372	6.20668	3.79044
43	F	9.00835		9.84834	7.37242	9.98322	7.52277
44	M	5.88447	6.52776	6.18558	5.59707	7.00668	5.37754
44	F	8.27817	8.31093	9.13599	7.24023	9.2728	7.41867
44	F	7.45554	8.17203	7.98921	6.68277	8.46614	6.18719
44	M	6.69476		8.0112	5.99458	8.80135	6.56252
45	M	6.03828	6.91063	6.88337	5.34313	7.53082	4.97203
45	F	6.17618	7.05972	6.65224	5.30529	7.76793	4.98266
45	F	5.76899	6.73291	6.17705	5.04852	7.19925	5.21472
45	M	6.82291	8.05906	7.0415	6.26997	8.33583	4.39668
45	M	6.76833	8.18337	7.22585	6.15813	8.12071	5.8455
46	M	4.98714	6.71841	5.82251	4.51515	6.65803	4.36149
46	M	4.77253	6.3122	5.94424	4.34284	6.81865	4.4247
46	F	7.18	7.15015	8.90644	6.4546	8.55772	6.22564
46	F	6.70782	7.77914	7.44914	6.33339	8.0923	6.31289
47	F	6.43611	7.14822	7.13458	5.61406	7.50427	5.24353
47	F	5.90212	7.10258	7.02742	5.16934	7.78797	4.62173
47	M	5.48648	7.48999	6.92707	5.00708	7.80959	4.32114
48	M	6.05535	6.19119	6.40348	4.8441	7.0543	5.65312
48	M	5.57873	5.71586	6.5032	4.57859	6.95993	5.67964
48	F	8.27124	8.55755	8.91351	6.39088	8.82237	8.0865
48	F	6.59136	7.29032	7.46822	6.13924	7.96168
49	M	6.10824	7.20332	6.27978	5.63297	7.56539	4.92397
49	F	5.30872	7.20107	5.87961	5.02339	8.39947	4.63403
49	F	8.26026	8.86857	8.85169	7.54946	10.0777	8.22742
49	M	6.97256		8.34256	5.91069	8.12574	6.49849
50	M	4.04317	6.36887	3.36249	4.36838	6.91679	3.01831
50	F	5.56676	7.56063	6.93838	5.1787	7.81488
50	M	5.72765	7.3637	6.9544	5.23088	8.01308	4.1803
50	F	6.96789	8.13422	7.3968	6.12512	8.51799	4.84602
51	M	5.18357	6.28042	5.97774	4.73833	6.8533	4.36395
51	F	6.55309	7.93964	7.14166	6.23109	8.47836	4.53179
51	M	7.33227	8.99748	7.52821	6.87048	8.82949	6.28025
51	F	6.41041	7.79549	6.89661	5.85043	8.01631	4.58849
52	M	6.54141	7.10078	7.37323	5.58058	7.31629
52	M	4.74751	5.73818	5.63504	4.17085	6.80301	4.13347
52	F	5.61366	7.20215	6.09183	4.96567	7.7263	3.72223
52	F	7.78654	8.04377	8.15973	7.45558	8.23345	6.60293
53	M	5.27738	6.08411	5.69416	4.60274	5.89894
53	F	4.71941	6.08012	5.35992	4.32813	6.19657
53	F	5.8299	6.57575	5.90041	5.03177	6.74889	4.38263
53	M
54	F	6.84222	7.79826	7.18591	5.9171	7.7539	5.95133
54	M	4.78848	6.38903	4.13483	4.6551	7.33605	3.49178
54	F	6.26534		7.51451	5.05136	7.31221	6.40518
54	M	6.31377	7.91678	6.26415	6.12519	8.69266	5.18756
55	M	5.73519	6.53379	6.2096	5.306		5.25013
55	F	5.28916	6.16823	5.82176	4.60984	6.54098
55	F	6.42204	7.98451	6.53672	6.00629	10.2707	5.5758
55	M	4.7283	5.66402	5.57116	4.08545	6.114	4.71882
56	F	5.76653	6.7789	6.65776	4.98175	7.1792	5.72974
56	M	6.38663	6.93004	7.23068	5.56224	7.46888	5.5387
56	M	6.78968	7.53091	7.00788	6.36796	8.04753	6.68906
56	F	6.14749	6.60738	6.71473	5.35031	7.20521	5.05449
57	F	6.58257	7.22232	7.67451	5.52971	7.79146	5.9982
57	F	5.00055	6.08393	5.74289	4.50535	7.1298	4.37161
57	M	5.3327		6.42695	4.91717		5.50344
57	M	6.72971	7.69401	7.43319	6.29685	7.52727	5.88133
58	M	6.24679	7.6156	6.82694	5.82765		4.97146
58	M	4.43089	7.08139	4.00467	4.64409		3.65076
58	F	7.40361	8.17473	7.81044	6.85686	9.11321	6.75228
58	F	6.61268	7.51309	7.35838	5.92325	8.27289	4.99114
59	F	6.25021	6.66271	6.77383	5.26666	7.02755	4.85647
59	F	7.88679	8.68844	8.37477	5.96371	8.9595	4.04883
59	M	6.58557	7.29831	7.43611	5.27716	7.22508	5.40279
59	M	5.05892	6.7203	5.56408	4.64285	7.18395	5.08373
60	M	5.70057	6.04029	5.99588	4.90309	7.00002	5.54971
60	F	5.10898	7.15792	6.4787	4.82964	7.9825	4.70997
60	F	5.70124	6.54044	6.27407	5.02196	7.36644	5.09124
60	M	5.74162	6.68287	5.91374	4.74574	6.78193	4.92124
61	M	5.50301	6.91595	6.33656	5.29041	7.85247	5.35408
61	M	4.45886	5.60824	4.2933	4.20826	5.96754	3.24632
61	F	6.20773		7.04122	5.03793	7.39207	4.67962
61	F	5.65774	6.35307	6.18402	5.14549	7.14248	4.75759
62	M	4.82135	7.80997	4.42623	5.0894	7.31693	4.03915
62	M	6.07305	7.53507	6.4515	5.56211	8.14441	5.94338
62	F	6.12243	8.5037	7.71584	5.18685	8.79524	4.22418
62	F	6.33991	6.95475	6.69288	5.23467	7.22312	4.39297
63	M	5.5128	6.19429	5.81767	4.9904	6.81789	4.98181
63	F	5.76897	6.97065	6.34126	4.79553	7.47177	4.10848
63	M	5.14692	6.24126	5.27144	4.69297	6.6491	4.51577
63	F	6.14366	7.88611	6.38881	5.89956	8.19347	5.85396
64	F	5.89079	7.14002	6.7343	5.4365	7.36759
64	M	4.87006	5.54963	5.26624	4.17668	6.01661	4.17104
64	F	4.83086	6.83259	5.56068	4.42455	7.02057	4.7969
64	M	5.78934	7.10357	5.4498	5.47891	7.72391	4.47271
65	M	5.87549	7.46879	6.33058	5.19265	7.34082	5.76943
65	F	4.19957	6.02174	4.19934	3.95763	6.1498	3.49693
65	M	5.7761	7.93459	6.24492	5.04529	8.07835	4.7669
65	F	6.38889	7.87269	7.57562	5.52738	8.15274	6.21443
66	M	5.94066	7.68052	5.51134	5.74784	8.01239	4.70383
66	M	6.66201	6.98525	7.05569	5.90296	7.26642	5.69906
66	F	6.72676	8.90546	7.59075	6.50244	9.51702
67	M	3.85549	6.06273	3.66925	3.89862		3.12777
67	M	4.75504	5.89215	5.49492	4.23431	5.92688	4.22557
67	F	4.94409	6.59179	5.81131	4.00451	7.38665
67	F	5.65169	7.12296	5.55356	5.56592	7.35091	5.14619
67	F	7.09284	8.25623	6.4828	6.8799	8.22768	5.09356
68	F	4.79755	5.28734	5.17181	4.03441	5.68942	4.2139
68	M	5.93064	9.17272	6.40689	5.45522	9.11241	4.65456
68	F	5.80923	6.79443	6.38839	5.41814	8.24331	5.79209
68	M	4.74739	5.66094	4.99312	4.41372	6.57728	4.21429
69	F	6.10866	5.88998	6.09408	5.74418	6.82304	4.95876
69	F	4.86576	6.07381	5.19936	4.4997	6.86909	4.38526
69	M	4.1474	6.12321	3.6048	4.10225	7.14967	3.12119
69	M	4.21899	7.02342	4.18928	3.93481	6.34322	3.59545
70	F	5.09212	5.77302	5.23084	4.38202	6.29746	4.60007
70	M	5.28923	6.40058	5.31602	4.88751	6.47431	3.71462
70	M	5.16441	5.81492	5.55082	4.48976	6.28627	4.79422
70	F	5.56123	7.02614	5.82256	4.83038	7.41372	4.87181
71	F	5.57242	6.67019	6.32345	4.59632	6.95432	5.16966
71	M	5.5543	6.68441	6.25469	4.79472	6.77054	4.77494
71	M	4.21272	5.64422	3.78966	3.85508	6.24629	2.79217
71	F	6.07667	6.91951	6.35535	5.85916	7.57884	5.65213
72	M	5.95706	7.04825	6.43138	5.21485	7.53739	3.61025
72	F	5.3258	6.47433	5.67033	4.53621	7.5073	4.55956
72	M	5.79519	7.08393	5.81015	5.69111	7.55315	5.51118
72	F	7.6447	8.03908	8.13752	6.85619	8.88387	6.19473
73	M	3.70973	5.00166	3.54492	3.69603	6.18249	3.36637
73	F	6.35479	6.82967	6.76307	5.87883	7.08524	5.74809
73	M	4.61165	5.98138	4.44919	4.62651	7.46042	4.18427
73	F	5.83825	7.21328	5.83835	5.58947	7.78437	5.53631
74	M	5.08988	6.55017	3.94101	5.34506	6.93161	3.76296
74	M	4.19948	6.24732	5.09932	3.84726	6.93843	4.34896
74	F	4.53299	6.32714	4.47767	4.39743	6.97777	3.96902
74	F	4.75049	6.21781	5.44319	3.79815	6.86132	4.67317
75	F	4.17414	5.78551	3.72501	4.06846	6.97488
75	M	4.38019	6.3437	4.36558	4.10749	6.3355	3.97896
75	M	3.48685	6.18635	3.1213	3.65557	6.80499	2.72851
75	F	6.50073	8.10568	6.33245	6.14317	8.08567	5.45412
76	M	4.3883	5.99386	4.59383	4.29995	6.02331	3.65683
76	F	6.14448	6.26761	6.4319	5.30951	7.14331	5.06012
76	M	5.07904	7.09673	5.66512	4.77836	8.41427	4.71081
76	F	5.74917	5.82065	5.6072	5.23789	6.40937	4.36643
77	M	4.05001	6.30424	3.89753	4.03597	7.51522	3.22619
77	F	5.30298	6.40837	5.35551	5.03981	7.06627	4.3638
77	F	4.75847	6.54858	4.98246	4.44523	8.46721	3.54538
77	M	5.46965	7.03702	5.84648	5.03423	7.79807	5.51776
78	M	4.30916	5.17879	4.33664	3.72452	5.65482	3.20032
78	M	4.29536	4.88834	5.34943	3.8869	5.82382	3.83014
78	F	5.54353	7.46189	5.57371	5.12061	7.36363	4.86669
78	F	5.57478	6.30244	6.0685	4.51796	6.75548	3.91188
79	F	6.55963	7.48002	7.20232	5.65338	8.83818	7.36046
79	F	4.68653	5.97169	4.63052	4.48887	6.62159	3.46254
79	M	4.88831	7.44669	4.72742	4.50323	7.6097	2.95536
79	M	5.00858	6.68002	5.69686	4.65614	6.84941	4.86637
79	M	6.06282	7.30479	6.36543	5.58686	8.10534	4.99951
80	M	4.86457	6.57391	5.60113	4.28056	6.28134
80	M	3.71574	5.66423	3.57976	3.82164	6.05696	3.4212
80	F	6.23888	7.04759	7.063	5.24478	7.57848	6.3868
80	M	4.17896	5.62712	4.25945	3.71311	5.77032	3.69898
81	M	5.16536	6.51198	5.03811	4.48873	6.93413	4.1137
81	F	4.47217	5.69424	4.49994	4.15952	6.59544
81	F	5.64918	6.38935	6.26849	4.8335	7.03885	4.73245
81	M	3.75936	5.09702	3.47374	3.81976	5.73832	3.07798
82	M	4.65481	5.56596	3.78649	4.91113	7.00276	3.45891
82	F	4.3732	6.096	4.14125	4.21419	6.04296	3.55066
82	F	6.02236	6.86472	6.02236	5.85658	7.40451	5.7034
82	M	5.68094	6.45235	5.7029	5.22082	7.30549	5.16648
83	F	6.72897	7.38374	7.17414	6.04831	7.93358
83	M	6.12081	6.49501	6.36137	5.62634	6.88926	4.89773
83	F	5.89311		6.62488	4.73837	7.08077
83	M	5.95256	6.20068	6.81336	5.28145	6.74765	4.90217
84	F	4.96239	5.82451	6.0771	4.24584	7.5636	4.19599
84	M	4.0835	4.73457	4.15105	3.79926	5.16974	3.46447
84	M	4.59135	6.47764	3.9019	4.57665	8.00541	3.34344
84	M	3.59759	6.13611	3.03244	4.25961	6.2784	2.86449
85	F	5.35876	5.35889	5.38866	4.85232	6.6835
85	F	3.57724	3.80082	3.40956	3.52133	6.41395	3.00979
85	M	5.89511	6.94965	5.88022	5.75473	7.35028	5.51008
85	M	4.85956	6.63302	5.41813	4.39874	7.1078	4.26161
86	F	5.00413	6.46309	5.03331	4.68322	6.94451	4.1974
86	M	4.14371	6.63313	3.85136	4.35283		3.56784
86	F	7.61942	8.1001	7.7361	7.29891	8.68966	7.01077
86	M	7.15554	9.08722	7.45472	7.00591	9.48163	7.18741
86	M	6.63255	7.7702	6.88713	5.88941	7.79936	4.79046
87	M	5.97224	7.36089	5.34736	6.0415	7.30564	4.92348
87	F	5.04556	6.2702	4.95232	4.9258	9.53076	5.02149
87	M	5.4431	6.68083	5.52996	4.893	7.19474	4.67404
87	F	3.73794	5.78067	3.15434	3.86309	6.12207	2.44946
88	F	5.20576	6.86815	5.5993	4.30153	7.74197	4.80469
88	F	4.6301	5.76665	4.56003	4.06868	6.65069	3.3628
88	M	6.04547	7.29677	5.98899	6.00363	7.44366	5.96519
89	M	4.97878	5.89925	5.15305	4.81833	6.27621	4.1789
89	F	4.56144	5.35792	4.13087	4.72112		3.21496
89	M	6.05893	6.75961	6.23765	5.37172	7.2408	4.80987
89	F	5.19139	6.94203	4.78317	5.2059	7.47503	4.13166
90	F	5.87708	6.59756	5.90533	5.60866	7.28982	3.84155
90	M	4.30945	5.77126	4.38581	3.98952	6.22847	3.88061
90	F	4.68187	5.589	4.93057	4.4917	6.86215	4.16581
90	M	6.51677	7.88513	7.1653	5.99922	7.79816	7.14781
91	F	4.81107	5.39681	4.78329	4.57402	6.66608	4.27326
91	F	6.88439	8.18273	6.68896	6.68889	8.23874	3.65319
91	M	4.65278	5.3299	5.25596	4.17015	6.08058	4.24754
91	M	5.7087	7.21185	5.94075	5.29861	6.92361	4.7012
92	M	3.86522	5.64113	4.07415	3.78687	6.38544	3.98269
92	F	5.2801	7.24249	5.49893	4.87068	7.35543	4.40961
92	F	5.62046	6.30607	5.11367	5.63521	6.9618	3.90761
92	M	4.99366	5.40455	4.44054	5.28597	7.36406	4.28537
93	F	4.86251	6.53532	5.55715	4.46557	7.00315	4.50141
93	M	4.26959	6.40519	4.11085	4.37051	6.53527	4.15023
93	M	4.55455	5.96711		4.57652		3.94756
93	F	3.91252	6.23737	4.30935	3.31722	7.10256	4.02625
94	M	3.61019	5.32392		3.70905		3.55356
94	M	3.61473	5.27698	3.56196	3.53557	5.73871	3.84715
94	F	3.76039	6.12143	3.57658	3.80278	6.54534	3.51291
94	F	6.58118	6.87663	6.31591	6.36607	7.40983	5.2767
95	M	3.82361	4.89014	3.90508	3.67571	6.00728	3.36108
95	F	6.48251	7.35441	6.64811	6.16344	8.27176	6.1239
95	F	5.02043	6.12799	4.51698	5.00601	6.50231	4.17451
95	M	4.97982	6.24996	5.06447	4.45786	6.51778	4.45714
96	M	3.84793	5.32417	3.98932	3.53379	6.50198	3.45161
96	F	4.18511	6.67099	4.11248	3.90726	6.45309	3.73889
96	F	4.75534	7.02842	5.0203	4.42065	7.13301	4.61081
97	m	6.61739	6.85644	5.76023	6.47688	7.03913
97	F	3.99099	5.84668	4.39805	3.54133		4.02526
97	M	5.38204	7.29452	5.56833	5.47449	5.38149	5.31127
97	F	5.19893	6.48858	5.97829	4.71723	6.80129
98	F	4.56802	6.05195	5.49918	4.29166	6.86663	4.63286
98	F	4.21217	5.51793	3.86113	4.17006	7.00624	3.4794
98	M	5.61747	6.73531	5.43578	5.42182	7.02881	3.62072
99	F	3.31597	4.26339	3.2765	3.18439	5.42135	3.18209
99	M	4.46777	6.17605	4.38017	4.52642		4.00091
99	F	4.12296	5.20962	3.87975	4.00842	6.29807	2.92498
100	F	5.20046	6.61242	6.19478	4.32424	6.47953	4.52399
